# Supplementary material for: Natural arbovirus infection rate and detectability of indoor female Aedes aegypti from Mérida, Yucatán, Mexico
Source: PLoS Negl Trop Dis. 2021 Jan 4;15(1):e0008972. doi: 10.1371/journal.pntd.0008972 (PMC7781390; doi:10.1371/journal.pntd.0008972)
Supplement: S1 Data — (XLSX) [file pntd.0008972.s007.xlsx]

## Sheet: Grouped_Mosquitoes
ID	DATE	YEAR	No_PASADA	Ae_aegypti_F	Ae_aegypti_M	Ae_aegypti_TOTAL	FEEDING_STATUS	SELLA_SCORE	SEASON
P-27-56	2016-03-08	2016	1	1	0	1	0	1	1
P-27-56	2016-03-08	2016	6	1	0	1	1	7	1
M-10-S/N	2016-03-19	2016	1	1	0	1	0	1	1
P-84-176	2016-04-18	2016	1	1	0	1	1	4	1
P-84-176	2016-04-18	2016	3	1	0	1	1	7	1
P-84-176	2016-04-18	2016	3	0	1	1	0	0	1
P-84-176	2016-04-18	2016	6	0	1	1	0	0	1
M-113-436	2016-11-15	2016	2	1	0	1	1	6	1
M-113-436	2016-11-15	2016	2	1	0	1	1	6	1
M-113-436	2016-11-15	2016	2	0	1	1	0	0	1
M-113-436	2016-11-15	2016	4	1	0	1	1	6	1
M-113-436	2016-11-15	2016	6	1	0	1	1	2	1
M-15-S/N	2016-05-17	2016	1	0	1	1	0	0	1
M-15-S/N	2016-05-17	2016	1	0	1	1	0	0	1
M-15-S/N	2016-05-17	2016	2	0	1	1	0	0	1
T-19-200A	2016-06-25	2016	1	1	0	1	0	1	1
T-19-200A	2016-06-25	2016	1	1	0	1	0	1	1
T-19-200A	2016-06-25	2016	1	1	0	1	1	6	1
T-19-200A	2016-06-25	2016	1	1	0	1	1	6	1
T-19-200A	2016-06-25	2016	1	1	0	1	1	7	1
T-19-200A	2016-06-25	2016	1	0	1	1	0	0	1
T-19-200A	2016-06-25	2016	1	0	1	1	0	0	1
T-19-200A	2016-06-25	2016	1	0	1	1	0	0	1
T-19-200A	2016-06-25	2016	1	0	1	1	0	0	1
T-19-200A	2016-06-25	2016	1	0	1	1	0	0	1
T-19-200A	2016-06-25	2016	2	1	0	1	0	1	1
T-19-200A	2016-06-25	2016	2	1	0	1	1	7	1
T-19-200A	2016-06-25	2016	2	1	0	1	1	7	1
T-19-200A	2016-06-25	2016	2	1	0	1	1	3	1
T-19-200A	2016-06-25	2016	2	1	0	1	1	6	1
T-19-200A	2016-06-25	2016	2	1	0	1	1	6	1
T-19-200A	2016-06-25	2016	2	1	0	1	1	2	1
T-19-200A	2016-06-25	2016	2	1	0	1	1	2	1
T-19-200A	2016-06-25	2016	2	1	0	1	1	2	1
T-19-200A	2016-06-25	2016	2	1	0	1	1	2	1
T-19-200A	2016-06-25	2016	2	0	1	1	0	0	1
T-19-200A	2016-06-25	2016	2	0	1	1	0	0	1
T-19-200A	2016-06-25	2016	2	0	1	1	0	0	1
T-19-200A	2016-06-25	2016	2	0	1	1	0	0	1
T-19-200A	2016-06-25	2016	2	0	1	1	0	0	1
T-19-200A	2016-06-25	2016	3	1	0	1	0	1	1
T-19-200A	2016-06-25	2016	3	1	0	1	1	2	1
T-19-200A	2016-06-25	2016	3	0	1	1	0	0	1
T-19-200A	2016-06-25	2016	3	0	1	1	0	0	1
T-19-200A	2016-06-25	2016	3	0	1	1	0	0	1
T-19-200A	2016-06-25	2016	3	0	1	1	0	0	1
T-19-200A	2016-06-25	2016	3	0	1	1	0	0	1
T-19-200A	2016-06-25	2016	3	0	1	1	0	0	1
T-19-200A	2016-06-25	2016	3	0	1	1	0	0	1
T-19-200A	2016-06-25	2016	4	1	0	1	0	1	1
T-19-200A	2016-06-25	2016	4	1	0	1	1	7	1
T-19-200A	2016-06-25	2016	4	1	0	1	1	3	1
T-19-200A	2016-06-25	2016	4	1	0	1	1	5	1
T-19-200A	2016-06-25	2016	4	1	0	1	1	4	1
T-19-200A	2016-06-25	2016	4	0	1	1	0	0	1
T-19-200A	2016-06-25	2016	4	0	1	1	0	0	1
T-19-200A	2016-06-25	2016	5	1	0	1	1	6	1
T-19-200A	2016-06-25	2016	5	1	0	1	1	7	1
T-19-200A	2016-06-25	2016	5	1	0	1	1	7	1
T-19-200A	2016-06-25	2016	5	1	0	1	0	1	1
T-19-200A	2016-06-25	2016	5	0	1	1	0	0	1
T-19-200A	2016-06-25	2016	5	0	1	1	0	0	1
T-19-200A	2016-06-25	2016	5	0	1	1	0	0	1
T-19-200A	2016-06-25	2016	5	0	1	1	0	0	1
T-19-200A	2016-06-25	2016	5	0	1	1	0	0	1
T-19-200A	2016-06-25	2016	6	1	0	1	1	7	1
T-19-200A	2016-06-25	2016	6	1	0	1	1	2	1
T-19-200A	2016-06-25	2016	6	0	1	1	0	0	1
T-19-200A	2016-06-25	2016	7	1	0	1	1	4	1
T-19-200A	2016-06-25	2016	7	1	0	1	1	2	1
T-19-200A	2016-06-25	2016	8	1	0	1	0	1	1
T-19-200A	2016-06-25	2016	8	1	0	1	1	3	1
T-19-200A	2016-06-25	2016	8	0	1	1	0	0	1
T-19-200A	2016-06-25	2016	8	0	1	1	0	0	1
T-19-200A	2016-06-25	2016	8	0	1	1	0	0	1
T-19-200A	2016-06-25	2016	8	0	1	1	0	0	1
T-19-200A	2016-06-25	2016	8	0	1	1	0	0	1
T-19-200A	2016-06-25	2016	9	0	1	1	0	0	1
T-19-200A	2016-06-25	2016	10	1	0	1	1	4	1
T-19-200A	2016-06-25	2016	11	1	0	1	1	7	1
T-19-200A	2016-06-25	2016	11	1	0	1	1	3	1
T-19-200A	2016-06-25	2016	11	1	0	1	1	6	1
T-19-200A	2016-06-25	2016	11	0	1	1	0	0	1
T-19-200A	2016-06-25	2016	11	0	1	1	0	0	1
T-19-200A	2016-06-25	2016	12	1	0	1	1	3	1
T-19-200A	2016-06-25	2016	12	0	1	1	0	0	1
M-71-143	2016-07-17	2016	1	1	0	1	1	2	1
M-71-143	2016-07-17	2016	1	1	0	1	1	7	1
M-71-143	2016-07-17	2016	1	1	0	1	1	2	1
M-71-143	2016-07-17	2016	1	1	0	1	1	2	1
M-71-143	2016-07-17	2016	1	1	0	1	1	3	1
M-71-143	2016-07-17	2016	1	1	0	1	1	2	1
M-71-143	2016-07-17	2016	1	1	0	1	1	3	1
M-71-143	2016-07-17	2016	1	1	0	1	1	2	1
M-71-143	2016-07-17	2016	1	1	0	1	1	7	1
M-71-143	2016-07-17	2016	2	1	0	1	1	4	1
M-71-143	2016-07-17	2016	2	1	0	1	1	4	1
M-71-143	2016-07-17	2016	2	0	1	1	0	0	1
M-71-143	2016-07-17	2016	2	0	1	1	0	0	1
M-71-143	2016-07-17	2016	2	0	1	1	0	0	1
M-71-143	2016-07-17	2016	3	1	0	1	0	1	1
M-71-143	2016-07-17	2016	3	1	0	1	1	5	1
M-71-143	2016-07-17	2016	3	1	0	1	1	2	1
M-71-143	2016-07-17	2016	3	1	0	1	1	7	1
M-71-143	2016-07-17	2016	3	1	0	1	1	2	1
M-71-143	2016-07-17	2016	4	1	0	1	1	3	1
M-71-143	2016-07-17	2016	4	1	0	1	1	7	1
M-71-143	2016-07-17	2016	4	1	0	1	1	6	1
M-71-143	2016-07-17	2016	5	1	0	1	0	1	1
M-71-143	2016-07-17	2016	5	1	0	1	1	2	1
M-71-143	2016-07-17	2016	5	1	0	1	1	7	1
M-71-143	2016-07-17	2016	5	1	0	1	1	3	1
M-71-143	2016-07-17	2016	7	1	0	1	1	3	1
M-71-143	2016-07-17	2016	8	1	0	1	0	1	1
M-71-143	2016-07-17	2016	9	1	0	1	1	2	1
T-19-196	2016-07-21	2016	1	1	0	1	1	3	1
T-19-196	2016-07-21	2016	1	0	1	1	0	0	1
T-19-196	2016-07-21	2016	2	1	0	1	1	3	1
T-19-196	2016-07-21	2016	2	1	0	1	1	4	1
T-19-196	2016-07-21	2016	2	1	0	1	1	7	1
T-19-196	2016-07-21	2016	3	1	0	1	1	7	1
T-19-196	2016-07-21	2016	3	1	0	1	1	3	1
T-19-196	2016-07-21	2016	3	0	1	1	0	0	1
T-19-196	2016-07-21	2016	3	0	1	1	0	0	1
T-19-196	2016-07-21	2016	3	0	1	1	0	0	1
T-19-196	2016-07-21	2016	6	1	0	1	1	6	1
T-19-196	2016-07-21	2016	6	0	1	1	0	0	1
P-104-218	2016-07-27	2016	4	0	1	1	0	0	1
T-42-238A	2016-08-27	2016	1	1	0	1	1	3	1
T-42-238A	2016-08-27	2016	1	0	1	1	0	0	1
T-42-238A	2016-08-27	2016	1	0	1	1	0	0	1
T-42-238A	2016-08-27	2016	2	1	0	1	1	4	1
T-42-238A	2016-08-27	2016	2	1	0	1	1	4	1
T-42-238A	2016-08-27	2016	2	1	0	1	1	4	1
T-42-238A	2016-08-27	2016	2	1	0	1	1	4	1
T-42-238A	2016-08-27	2016	3	1	0	1	1	4	1
T-42-238A	2016-08-27	2016	3	0	1	1	0	0	1
T-9A-S/N	2016-08-27	2016	1	0	1	1	0	0	1
T-9A-S/N	2016-08-27	2016	1	0	1	1	0	0	1
T-9A-S/N	2016-08-27	2016	2	0	1	1	0	0	1
T-9A-S/N	2016-08-27	2016	3	1	0	1	1	7	1
T-9A-S/N	2016-08-27	2016	3	1	0	1	1	7	1
T-9A-S/N	2016-08-27	2016	3	1	0	1	1	7	1
T-9A-S/N	2016-08-27	2016	3	1	0	1	1	7	1
T-9A-S/N	2016-08-27	2016	3	1	0	1	1	7	1
T-9A-S/N	2016-08-27	2016	4	1	0	1	1	7	1
T-9A-S/N	2016-08-27	2016	6	1	0	1	1	4	1
T-9A-S/N	2016-08-27	2016	10	1	0	1	1	7	1
M-10B-343	2016-08-13	2016	1	0	1	1	0	0	1
M-10B-343	2016-08-13	2016	1	0	1	1	0	0	1
M-10B-343	2016-08-13	2016	1	0	1	1	0	0	1
M-10B-343	2016-08-13	2016	1	0	1	1	0	0	1
M-10B-343	2016-08-13	2016	2	0	1	1	0	0	1
M-10B-343	2016-08-13	2016	3	0	1	1	0	0	1
M-10B-343	2016-08-13	2016	4	1	0	1	1	2	1
M-10B-343	2016-08-13	2016	4	1	0	1	1	2	1
M-10B-343	2016-08-13	2016	4	0	1	1	0	0	1
M-10B-343	2016-08-13	2016	5	1	0	1	1	7	1
M-10B-343	2016-08-13	2016	5	1	0	1	1	7	1
M-10B-343	2016-08-13	2016	5	1	0	1	1	4	1
M-10B-343	2016-08-13	2016	5	1	0	1	0	1	1
M-10B-343	2016-08-13	2016	6	1	0	1	1	4	1
M-10B-343	2016-08-13	2016	7	1	0	1	0	1	1
M-10B-343	2016-08-13	2016	7	1	0	1	0	1	1
M-10B-343	2016-08-13	2016	7	1	0	1	1	4	1
M-10B-343	2016-08-13	2016	7	1	0	1	1	2	1
M-10B-343	2016-08-13	2016	8	1	0	1	0	1	1
M-10B-343	2016-08-13	2016	9	1	0	1	1	3	1
M-155-312H	2016-09-21	2016	1	0	1	1	0	0	1
M-155-312H	2016-09-21	2016	2	1	0	1	1	6	1
M-155-312H	2016-09-21	2016	2	1	0	1	1	6	1
M-155-312H	2016-09-21	2016	2	1	0	1	1	7	1
M-155-312H	2016-09-21	2016	2	0	1	1	0	0	1
M-155-312H	2016-09-21	2016	2	0	1	1	0	0	1
M-155-312H	2016-09-21	2016	2	0	1	1	0	0	1
M-155-312H	2016-09-21	2016	3	1	0	1	0	1	1
M-155-312H	2016-09-21	2016	3	1	0	1	1	2	1
M-155-312H	2016-09-21	2016	4	1	0	1	1	2	1
M-155-312H	2016-09-21	2016	4	0	1	1	0	0	1
M-155-312H	2016-09-21	2016	5	1	0	1	1	2	1
M-62-318B	2016-09-11	2016	1	1	0	1	1	2	1
M-62-318B	2016-09-11	2016	1	1	0	1	1	7	1
M-62-318B	2016-09-11	2016	1	0	1	1	0	0	1
M-62-318B	2016-09-11	2016	1	0	1	1	0	0	1
M-62-318B	2016-09-11	2016	2	1	0	1	0	0	1
M-62-318B	2016-09-11	2016	5	1	0	1	1	6	1
M-149-333	2016-09-11	2016	1	1	0	1	1	2	1
M-149-333	2016-09-11	2016	1	1	0	1	1	7	1
M-149-333	2016-09-11	2016	1	1	0	1	1	7	1
M-149-333	2016-09-11	2016	1	0	1	1	0	0	1
M-149-333	2016-09-11	2016	1	0	1	1	0	0	1
M-149-333	2016-09-11	2016	1	0	1	1	0	0	1
M-149-333	2016-09-11	2016	3	1	0	1	1	2	1
M-149-333	2016-09-11	2016	4	1	0	1	1	2	1
M-149-333	2016-09-11	2016	5	1	0	1	1	2	1
M-149-333	2016-09-11	2016	6	0	1	1	0	0	1
M-169-358	2016-09-11	2016	1	1	0	1	0	0	1
M-169-358	2016-09-11	2016	1	1	0	1	0	1	1
M-169-358	2016-09-11	2016	1	1	0	1	1	2	1
M-169-358	2016-09-11	2016	2	1	0	1	1	4	1
M-169-358	2016-09-11	2016	2	1	0	1	1	7	1
M-169-358	2016-09-11	2016	2	0	1	1	0	0	1
M-169-358	2016-09-11	2016	2	0	1	1	0	0	1
M-169-358	2016-09-11	2016	3	1	0	1	1	7	1
M-169-358	2016-09-11	2016	4	0	1	1	0	0	1
M-169-358	2016-09-11	2016	5	1	0	1	1	2	1
M-169-358	2016-09-11	2016	6	1	0	1	0	1	1
M-169-358	2016-09-11	2016	6	0	1	1	0	0	1
M-169-358	2016-09-11	2016	7	1	0	1	1	2	1
M-169-358	2016-09-11	2016	7	1	0	1	1	5	1
M-169-358	2016-09-11	2016	7	0	1	1	0	0	1
M-169-358	2016-09-11	2016	9	1	0	1	1	2	1
M-169-358	2016-09-11	2016	9	1	0	1	1	2	1
M-43-334	2016-09-14	2016	1	1	0	1	0	1	1
M-43-334	2016-09-14	2016	1	1	0	1	1	6	1
M-43-334	2016-09-14	2016	2	1	0	1	1	7	1
M-43-334	2016-09-14	2016	2	0	1	1	0	0	1
M-18-79A	2016-08-31	2016	1	1	0	1	1	2	1
M-18-79A	2016-08-31	2016	1	1	0	1	0	1	1
M-18-79A	2016-08-31	2016	2	1	0	1	1	6	1
M-18-79A	2016-08-31	2016	4	1	0	1	0	1	1
M-18-79A	2016-08-31	2016	6	1	0	1	1	2	1
M-18-79A	2016-08-31	2016	7	1	0	1	1	5	1
M-43-538D	2016-09-14	2016	1	0	1	1	0	0	1
M-43-538D	2016-09-14	2016	1	0	1	1	0	0	1
M-43-538D	2016-09-14	2016	2	1	0	1	1	2	1
M-43-538D	2016-09-14	2016	5	1	0	1	1	2	1
M-43-538D	2016-09-14	2016	7	0	1	1	0	0	1
M-43-538D	2016-09-14	2016	9	1	0	1	1	7	1
M-43-538D	2016-09-14	2016	10	1	0	1	1	2	1
M-43-538D	2016-09-14	2016	10	1	0	1	1	7	1
M-31-311	2016-09-07	2016	1	0	1	1	0	0	1
M-31-311	2016-09-07	2016	1	0	1	1	0	0	1
M-31-311	2016-09-07	2016	1	0	1	1	0	0	1
M-31-311	2016-09-07	2016	3	1	0	1	1	7	1
M-31-311	2016-09-07	2016	3	1	0	1	1	6	1
M-31-311	2016-09-07	2016	3	1	0	1	1	2	1
M-31-311	2016-09-07	2016	4	1	0	1	0	1	1
M-31-311	2016-09-07	2016	4	1	0	1	1	2	1
M-31-311	2016-09-07	2016	4	1	0	1	1	2	1
M-31-311	2016-09-07	2016	4	1	0	1	1	2	1
M-31-311	2016-09-07	2016	4	1	0	1	1	2	1
M-31-311	2016-09-07	2016	4	1	0	1	1	2	1
M-31-311	2016-09-07	2016	6	1	0	1	1	2	1
T-11-S/N	2016-08-27	2016	2	1	0	1	0	1	1
T-11-S/N	2016-08-27	2016	2	1	0	1	1	2	1
T-9A-S/NB	2016-08-27	2016	1	1	0	1	0	0	1
T-9A-S/NB	2016-08-27	2016	1	1	0	1	0	0	1
T-9A-S/NB	2016-08-27	2016	1	1	0	1	0	0	1
T-9A-S/NB	2016-08-27	2016	1	1	0	1	1	4	1
T-9A-S/NB	2016-08-27	2016	2	1	0	1	0	0	1
T-9A-S/NB	2016-08-27	2016	3	1	0	1	1	2	1
T-9A-S/NB	2016-08-27	2016	4	1	0	1	1	7	1
T-9A-S/NB	2016-08-27	2016	4	1	0	1	1	4	1
T-9A-S/NB	2016-08-27	2016	5	1	0	1	1	4	1
T-9A-S/NB	2016-08-27	2016	5	1	0	1	1	4	1
T-9A-S/NB	2016-08-27	2016	5	1	0	1	1	4	1
T-9A-S/NB	2016-08-27	2016	6	1	0	1	1	2	1
M-41A-347	2016-08-24	2016	1	1	0	1	1	6	1
M-41A-347	2016-08-24	2016	1	1	0	1	1	4	1
M-41A-347	2016-08-24	2016	4	1	0	1	1	7	1
M-41A-347	2016-08-24	2016	4	1	0	1	1	7	1
M-41A-347	2016-08-24	2016	6	1	0	1	1	6	1
M-41A-347	2016-08-24	2016	7	1	0	1	1	4	1
M-41A-347	2016-08-24	2016	8	1	0	1	1	4	1
M-41A-347	2016-08-24	2016	9	1	0	1	1	7	1
M-41A-347	2016-08-24	2016	9	1	0	1	1	7	1
M-41A-347	2016-08-24	2016	9	1	0	1	1	7	1
M-41A-347	2016-08-24	2016	9	1	0	1	1	7	1
M-41A-347	2016-08-24	2016	10	1	0	1	1	4	1
M-41A-347	2016-08-24	2016	12	1	0	1	1	3	1
M-71-147	2016-08-08	2016	1	1	0	1	0	1	1
M-71-147	2016-08-08	2016	1	1	0	1	0	1	1
M-71-147	2016-08-08	2016	1	1	0	1	0	1	1
M-71-147	2016-08-08	2016	1	1	0	1	1	2	1
M-71-147	2016-08-08	2016	1	1	0	1	1	2	1
M-71-147	2016-08-08	2016	1	1	0	1	1	4	1
M-71-147	2016-08-08	2016	1	1	0	1	1	4	1
M-71-147	2016-08-08	2016	1	1	0	1	1	4	1
M-71-147	2016-08-08	2016	1	1	0	1	1	4	1
M-71-147	2016-08-08	2016	1	1	0	1	1	4	1
M-71-147	2016-08-08	2016	1	1	0	1	1	4	1
M-71-147	2016-08-08	2016	1	1	0	1	1	4	1
M-71-147	2016-08-08	2016	1	1	0	1	1	6	1
M-71-147	2016-08-08	2016	2	1	0	1	0	1	1
M-71-147	2016-08-08	2016	2	1	0	1	0	1	1
M-71-147	2016-08-08	2016	2	1	0	1	1	6	1
M-71-147	2016-08-08	2016	2	1	0	1	1	3	1
M-71-147	2016-08-08	2016	3	1	0	1	1	5	1
M-71-147	2016-08-08	2016	4	1	0	1	1	7	1
M-71-147	2016-08-08	2016	4	1	0	1	1	7	1
M-71-147	2016-08-08	2016	5	1	0	1	0	1	1
M-71-147	2016-08-08	2016	5	1	0	1	0	1	1
M-71-147	2016-08-08	2016	7	1	0	1	0	1	1
M-71-147	2016-08-08	2016	7	1	0	1	1	2	1
M-71-147	2016-08-08	2016	8	1	0	1	1	4	1
M-71-147	2016-08-08	2016	10	1	0	1	0	1	1
M-71-147	2016-08-08	2016	11	0	1	1	0	0	1
M-71-147	2016-08-08	2016	13	1	0	1	1	7	1
M-71-147	2016-08-08	2016	13	1	0	1	1	7	1
M-71-147	2016-08-08	2016	13	1	0	1	1	4	1
M-71-147	2016-08-08	2016	14	1	0	1	1	4	1
M-23-214B	2016-10-12	2016	1	1	0	1	1	7	1
M-23-214B	2016-10-12	2016	1	0	1	1	0	0	1
M-23-214B	2016-10-12	2016	1	0	1	1	0	0	1
M-23-214B	2016-10-12	2016	2	1	0	1	1	2	1
M-23-214B	2016-10-12	2016	2	1	0	1	1	2	1
M-23-214B	2016-10-12	2016	2	1	0	1	1	2	1
M-23-214B	2016-10-12	2016	2	1	0	1	1	3	1
M-23-214B	2016-10-12	2016	3	1	0	1	0	1	1
M-23-214B	2016-10-12	2016	3	1	0	1	0	1	1
M-23-214B	2016-10-12	2016	3	1	0	1	1	6	1
M-23-214B	2016-10-12	2016	3	1	0	1	1	6	1
M-23-214B	2016-10-12	2016	3	0	1	1	0	0	1
M-23-214B	2016-10-12	2016	3	0	1	1	0	0	1
M-23-214B	2016-10-12	2016	4	1	0	1	0	1	1
M-23-214B	2016-10-12	2016	4	1	0	1	1	2	1
M-23-214B	2016-10-12	2016	4	1	0	1	1	3	1
M-23-214B	2016-10-12	2016	4	1	0	1	1	4	1
M-23-214B	2016-10-12	2016	4	1	0	1	1	5	1
M-23-214B	2016-10-12	2016	4	1	0	1	1	6	1
M-23-214B	2016-10-12	2016	4	1	0	1	1	6	1
M-23-214B	2016-10-12	2016	5	1	0	1	0	1	1
M-23-214B	2016-10-12	2016	5	1	0	1	1	2	1
M-23-214B	2016-10-12	2016	5	1	0	1	1	2	1
M-23-214B	2016-10-12	2016	6	1	0	1	1	3	1
M-23-214B	2016-10-12	2016	7	1	0	1	1	6	1
M-23-214B	2016-10-12	2016	7	0	1	1	0	0	1
M-23-214B	2016-10-12	2016	8	0	1	1	0	0	1
M-81A Int.-652	2016-10-14	2016	1	1	0	1	1	7	1
M-81A Int.-652	2016-10-14	2016	1	1	0	1	1	2	1
M-81A Int.-652	2016-10-14	2016	1	1	0	1	1	2	1
M-81A Int.-652	2016-10-14	2016	1	0	1	1	0	0	1
M-81A Int.-652	2016-10-14	2016	1	0	1	1	0	0	1
M-81A Int.-652	2016-10-14	2016	1	0	1	1	0	0	1
M-81A Int.-652	2016-10-14	2016	1	0	1	1	0	0	1
M-81A Int.-652	2016-10-14	2016	2	1	0	1	1	2	1
M-81A Int.-652	2016-10-14	2016	2	1	0	1	1	2	1
M-81A Int.-652	2016-10-14	2016	2	1	0	1	1	5	1
M-81A Int.-652	2016-10-14	2016	2	1	0	1	1	5	1
M-81A Int.-652	2016-10-14	2016	3	1	0	1	0	1	1
M-81A Int.-652	2016-10-14	2016	3	1	0	1	1	2	1
M-81A Int.-652	2016-10-14	2016	3	1	0	1	1	3	1
M-81A Int.-652	2016-10-14	2016	3	1	0	1	1	5	1
M-81A Int.-652	2016-10-14	2016	3	1	0	1	1	7	1
M-111-483A	2016-10-14	2016	1	1	0	1	1	2	1
M-111-483A	2016-10-14	2016	1	1	0	1	1	3	1
M-111-483A	2016-10-14	2016	1	1	0	1	1	7	1
M-111-483A	2016-10-14	2016	1	1	0	1	1	7	1
M-111-483A	2016-10-14	2016	1	0	1	1	0	0	1
M-111-483A	2016-10-14	2016	1	0	1	1	0	0	1
M-111-483A	2016-10-14	2016	1	0	1	1	0	0	1
M-111-483A	2016-10-14	2016	1	0	1	1	0	0	1
M-111-483A	2016-10-14	2016	1	0	1	1	0	0	1
M-111-483A	2016-10-14	2016	2	1	0	1	1	7	1
M-111-483A	2016-10-14	2016	2	1	0	1	1	2	1
M-111-483A	2016-10-14	2016	2	1	0	1	1	2	1
M-111-483A	2016-10-14	2016	2	1	0	1	1	2	1
M-111-483A	2016-10-14	2016	2	0	1	1	0	0	1
M-111-483A	2016-10-14	2016	2	0	1	1	0	0	1
M-111-483A	2016-10-14	2016	3	1	0	1	1	3	1
M-111-483A	2016-10-14	2016	3	1	0	1	1	4	1
M-111-483A	2016-10-14	2016	3	1	0	1	1	7	1
M-111-483A	2016-10-14	2016	3	0	1	1	0	0	1
M-111-483A	2016-10-14	2016	3	0	1	1	0	0	1
M-111-483A	2016-10-14	2016	3	0	1	1	0	0	1
M-111-483A	2016-10-14	2016	3	0	1	1	0	0	1
M-111-483A	2016-10-14	2016	3	0	1	1	0	0	1
M-111-483A	2016-10-14	2016	3	0	1	1	0	0	1
M-111-483A	2016-10-14	2016	4	1	0	1	1	2	1
M-111-483A	2016-10-14	2016	4	1	0	1	1	2	1
M-111-483A	2016-10-14	2016	4	1	0	1	1	2	1
M-111-483A	2016-10-14	2016	4	1	0	1	1	3	1
M-111-483A	2016-10-14	2016	4	0	1	1	0	0	1
M-111-483A	2016-10-14	2016	4	0	1	1	0	0	1
M-111-483A	2016-10-14	2016	4	0	1	1	0	0	1
M-111-483A	2016-10-14	2016	4	0	1	1	0	0	1
M-111-483A	2016-10-14	2016	4	0	1	1	0	0	1
M-111-483A	2016-10-14	2016	4	0	1	1	0	0	1
M-111-483A	2016-10-14	2016	4	0	1	1	0	0	1
M-111-483A	2016-10-14	2016	5	1	0	1	1	2	1
M-111-483A	2016-10-14	2016	5	1	0	1	1	2	1
M-111-483A	2016-10-14	2016	5	0	1	1	0	0	1
M-111-483A	2016-10-14	2016	5	0	1	1	0	0	1
M-111-483A	2016-10-14	2016	5	0	1	1	0	0	1
M-111-483A	2016-10-14	2016	6	1	0	1	1	6	1
M-111-483A	2016-10-14	2016	6	1	0	1	1	7	1
M-111-483A	2016-10-14	2016	6	0	1	1	0	0	1
M-133-575	2016-10-12	2016	1	1	0	1	0	1	1
M-133-575	2016-10-12	2016	1	1	0	1	0	1	1
M-133-575	2016-10-12	2016	1	1	0	1	0	1	1
M-133-575	2016-10-12	2016	1	0	1	1	0	0	1
M-133-575	2016-10-12	2016	1	0	1	1	0	0	1
M-133-575	2016-10-12	2016	1	0	1	1	0	0	1
M-133-575	2016-10-12	2016	1	0	1	1	0	0	1
M-133-575	2016-10-12	2016	1	0	1	1	0	0	1
M-133-575	2016-10-12	2016	2	1	0	1	1	2	1
M-133-575	2016-10-12	2016	2	1	0	1	1	2	1
M-133-575	2016-10-12	2016	2	1	0	1	1	2	1
M-133-575	2016-10-12	2016	2	1	0	1	1	4	1
M-133-575	2016-10-12	2016	2	0	1	1	0	0	1
M-133-575	2016-10-12	2016	2	0	1	1	0	0	1
M-133-575	2016-10-12	2016	2	0	1	1	0	0	1
M-133-575	2016-10-12	2016	2	0	1	1	0	0	1
M-133-575	2016-10-12	2016	3	1	0	1	1	2	1
M-133-575	2016-10-12	2016	3	1	0	1	1	2	1
M-133-575	2016-10-12	2016	3	1	0	1	1	2	1
M-133-575	2016-10-12	2016	3	1	0	1	1	2	1
M-133-575	2016-10-12	2016	3	1	0	1	1	3	1
M-133-575	2016-10-12	2016	3	1	0	1	1	4	1
M-133-575	2016-10-12	2016	3	1	0	1	1	6	1
M-133-575	2016-10-12	2016	3	0	1	1	0	0	1
M-133-575	2016-10-12	2016	3	0	1	1	0	0	1
M-133-575	2016-10-12	2016	3	0	1	1	0	0	1
M-133-575	2016-10-12	2016	3	0	1	1	0	0	1
M-133-575	2016-10-12	2016	3	0	1	1	0	0	1
M-133-575	2016-10-12	2016	4	1	0	1	1	2	1
M-133-575	2016-10-12	2016	4	1	0	1	1	2	1
M-133-575	2016-10-12	2016	4	1	0	1	1	5	1
M-133-575	2016-10-12	2016	4	1	0	1	1	7	1
M-133-575	2016-10-12	2016	4	0	1	1	0	0	1
M-133-575	2016-10-12	2016	4	0	1	1	0	0	1
M-133-575	2016-10-12	2016	5	1	0	1	1	2	1
M-133-575	2016-10-12	2016	5	0	1	1	0	0	1
M-133-575	2016-10-12	2016	5	0	1	1	0	0	1
M-133-575	2016-10-12	2016	6	1	0	1	1	2	1
M-133-575	2016-10-12	2016	6	1	0	1	1	6	1
M-133-575	2016-10-12	2016	6	0	1	1	0	0	1
M-133-575	2016-10-12	2016	7	1	0	1	1	7	1
M-133-575	2016-10-12	2016	7	0	1	1	0	0	1
M-133-575	2016-10-12	2016	7	0	1	1	0	0	1
M-133-575	2016-10-12	2016	7	0	1	1	0	0	1
M-133-575	2016-10-12	2016	8	0	1	1	0	0	1
M-133-575	2016-10-12	2016	8	0	1	1	0	0	1
M-133-575	2016-10-12	2016	9	1	0	1	1	2	1
M-133-575	2016-10-12	2016	9	1	0	1	1	2	1
M-133-575	2016-10-12	2016	9	1	0	1	1	6	1
M-133-575	2016-10-12	2016	9	1	0	1	1	7	1
M-64-S/NA	2016-10-11	2016	1	1	0	1	1	7	1
M-64-S/NA	2016-10-11	2016	1	0	1	1	0	0	1
M-64-S/NA	2016-10-11	2016	1	0	1	1	0	0	1
M-64-S/NA	2016-10-11	2016	2	1	0	1	1	3	1
M-64-S/NA	2016-10-11	2016	2	1	0	1	1	6	1
M-64-S/NA	2016-10-11	2016	2	1	0	1	1	7	1
M-64-S/NA	2016-10-11	2016	2	0	1	1	0	0	1
M-64-S/NA	2016-10-11	2016	2	0	1	1	0	0	1
M-64-S/NA	2016-10-11	2016	3	1	0	1	1	3	1
M-64-S/NA	2016-10-11	2016	3	1	0	1	1	4	1
M-64-S/NA	2016-10-11	2016	3	1	0	1	1	7	1
M-64-S/NA	2016-10-11	2016	3	1	0	1	1	7	1
M-64-S/NA	2016-10-11	2016	4	1	0	1	1	6	1
M-64-S/NA	2016-10-11	2016	5	1	0	1	1	5	1
M-64-S/NA	2016-10-11	2016	5	0	1	1	0	0	1
M-64-S/NA	2016-10-11	2016	5	0	1	1	0	0	1
M-64-S/NA	2016-10-11	2016	5	0	1	1	0	0	1
M-25-558	2016-10-13	2016	1	1	0	1	0	1	1
M-25-558	2016-10-13	2016	1	1	0	1	1	2	1
M-25-558	2016-10-13	2016	1	1	0	1	1	4	1
M-25-558	2016-10-13	2016	1	1	0	1	1	4	1
M-25-558	2016-10-13	2016	1	1	0	1	0	1	1
M-25-558	2016-10-13	2016	1	1	0	1	1	5	1
M-25-558	2016-10-13	2016	2	1	0	1	1	2	1
M-25-558	2016-10-13	2016	2	1	0	1	1	2	1
M-25-558	2016-10-13	2016	2	1	0	1	1	2	1
M-25-558	2016-10-13	2016	2	1	0	1	1	2	1
M-25-558	2016-10-13	2016	2	0	1	1	0	0	1
M-25-558	2016-10-13	2016	2	0	1	1	0	0	1
M-25-558	2016-10-13	2016	3	1	0	1	1	2	1
M-25-558	2016-10-13	2016	3	1	0	1	1	2	1
M-25-558	2016-10-13	2016	3	1	0	1	1	2	1
M-25-558	2016-10-13	2016	3	0	1	1	0	0	1
M-25-558	2016-10-13	2016	3	0	1	1	0	0	1
M-25-558	2016-10-13	2016	3	0	1	1	0	0	1
M-25-558	2016-10-13	2016	4	1	0	1	1	5	1
M-25-558	2016-10-13	2016	4	1	0	1	1	5	1
M-25-558	2016-10-13	2016	4	1	0	1	1	5	1
M-25-558	2016-10-13	2016	4	1	0	1	1	5	1
M-25-558	2016-10-13	2016	4	0	1	1	0	0	1
M-25-558	2016-10-13	2016	4	0	1	1	0	0	1
M-25-558	2016-10-13	2016	4	0	1	1	0	0	1
M-25-558	2016-10-13	2016	4	0	1	1	0	0	1
M-25-558	2016-10-13	2016	5	1	0	1	1	4	1
M-25-558	2016-10-13	2016	5	1	0	1	1	7	1
M-25-558	2016-10-13	2016	5	0	1	1	0	0	1
M-25-558	2016-10-13	2016	5	0	1	1	0	0	1
M-25-558	2016-10-13	2016	5	0	1	1	0	0	1
M-25-558	2016-10-13	2016	5	0	1	1	0	0	1
M-25-558	2016-10-13	2016	5	0	1	1	0	0	1
M-25-558	2016-10-13	2016	5	0	1	1	0	0	1
M-25-558	2016-10-13	2016	6	1	0	1	1	2	1
M-25-558	2016-10-13	2016	6	1	0	1	1	7	1
M-25-558	2016-10-13	2016	6	0	1	1	0	0	1
M-25-558	2016-10-13	2016	6	0	1	1	0	0	1
M-25-558	2016-10-13	2016	6	0	1	1	0	0	1
M-25-558	2016-10-13	2016	6	0	1	1	0	0	1
M-25-558	2016-10-13	2016	7	1	0	1	0	1	1
M-25-558	2016-10-13	2016	7	1	0	1	0	1	1
M-25-558	2016-10-13	2016	7	1	0	1	1	2	1
M-25-558	2016-10-13	2016	7	1	0	1	1	2	1
M-25-558	2016-10-13	2016	7	1	0	1	1	2	1
M-25-558	2016-10-13	2016	7	1	0	1	0	1	1
M-25-558	2016-10-13	2016	7	0	1	1	0	0	1
M-25-558	2016-10-13	2016	7	0	1	1	0	0	1
M-25-558	2016-10-13	2016	7	0	1	1	0	0	1
M-25-558	2016-10-13	2016	8	1	0	1	0	1	1
M-25-558	2016-10-13	2016	8	0	1	1	0	0	1
M-25-558	2016-10-13	2016	9	1	0	1	0	1	1
M-25-558	2016-10-13	2016	9	0	1	1	0	0	1
M-25-558	2016-10-13	2016	9	0	1	1	0	0	1
M-25-558	2016-10-13	2016	9	0	1	1	0	0	1
M-25-558	2016-10-13	2016	9	0	1	1	0	0	1
M-25-558	2016-10-13	2016	9	0	1	1	0	0	1
M-25-558	2016-10-13	2016	10	1	0	1	0	1	1
M-19-549	2016-10-13	2016	1	0	1	1	0	0	1
M-19-549	2016-10-13	2016	1	0	1	1	0	0	1
M-19-549	2016-10-13	2016	2	1	0	1	0	1	1
M-19-549	2016-10-13	2016	2	1	0	1	0	1	1
M-19-549	2016-10-13	2016	2	1	0	1	0	1	1
M-19-549	2016-10-13	2016	2	1	0	1	0	1	1
M-19-549	2016-10-13	2016	2	1	0	1	0	1	1
M-19-549	2016-10-13	2016	2	1	0	1	1	2	1
M-19-549	2016-10-13	2016	2	1	0	1	1	2	1
M-19-549	2016-10-13	2016	2	1	0	1	1	3	1
M-19-549	2016-10-13	2016	2	1	0	1	1	5	1
M-19-549	2016-10-13	2016	2	1	0	1	1	6	1
M-19-549	2016-10-13	2016	2	1	0	1	1	7	1
M-19-549	2016-10-13	2016	2	1	0	1	1	7	1
M-19-549	2016-10-13	2016	2	1	0	1	1	7	1
M-19-549	2016-10-13	2016	2	0	1	1	0	0	1
M-19-549	2016-10-13	2016	2	0	1	1	0	0	1
M-19-549	2016-10-13	2016	2	0	1	1	0	0	1
M-19-549	2016-10-13	2016	2	0	1	1	0	0	1
M-19-549	2016-10-13	2016	2	0	1	1	0	0	1
M-19-549	2016-10-13	2016	3	1	0	1	0	1	1
M-19-549	2016-10-13	2016	3	1	0	1	0	1	1
M-19-549	2016-10-13	2016	3	1	0	1	1	6	1
M-19-549	2016-10-13	2016	3	1	0	1	1	7	1
M-19-549	2016-10-13	2016	3	0	1	1	0	0	1
M-19-549	2016-10-13	2016	3	0	1	1	0	0	1
M-19-549	2016-10-13	2016	4	1	0	1	0	1	1
M-19-549	2016-10-13	2016	4	1	0	1	0	1	1
M-19-549	2016-10-13	2016	4	1	0	1	0	1	1
M-19-549	2016-10-13	2016	4	1	0	1	0	1	1
M-19-549	2016-10-13	2016	4	1	0	1	1	2	1
M-19-549	2016-10-13	2016	4	1	0	1	1	4	1
M-19-549	2016-10-13	2016	4	1	0	1	1	6	1
M-19-549	2016-10-13	2016	4	0	1	1	0	0	1
M-19-549	2016-10-13	2016	5	1	0	1	0	1	1
M-19-549	2016-10-13	2016	5	0	1	1	0	0	1
M-19-549	2016-10-13	2016	5	0	1	1	0	0	1
M-19-549	2016-10-13	2016	6	1	0	1	0	4	1
M-19-549	2016-10-13	2016	6	1	0	1	1	2	1
M-19-549	2016-10-13	2016	6	1	0	1	1	2	1
M-19-549	2016-10-13	2016	6	1	0	1	1	2	1
M-19-549	2016-10-13	2016	6	1	0	1	1	2	1
M-19-549	2016-10-13	2016	7	1	0	1	0	1	1
M-19-549	2016-10-13	2016	9	1	0	1	1	7	1
M-19-549	2016-10-13	2016	11	1	0	1	1	2	1
M-19-549	2016-10-13	2016	11	1	0	1	1	7	1
M-15-486	2016-10-11	2016	1	1	0	1	1	6	1
M-15-486	2016-10-11	2016	1	1	0	1	1	6	1
M-15-486	2016-10-11	2016	1	1	0	1	1	7	1
M-15-486	2016-10-11	2016	1	0	1	1	0	0	1
M-15-486	2016-10-11	2016	2	1	0	1	1	6	1
M-15-486	2016-10-11	2016	3	1	0	1	1	3	1
M-15-486	2016-10-11	2016	3	1	0	1	1	3	1
M-15-486	2016-10-11	2016	3	1	0	1	1	2	1
M-15-486	2016-10-11	2016	3	1	0	1	1	7	1
P-33-S/N	2016-10-28	2016	1	0	1	1	0	0	1
P-33-S/N	2016-10-28	2016	3	1	0	1	1	7	1
P-33-S/N	2016-10-28	2016	3	1	0	1	1	7	1
P-33-S/N	2016-10-28	2016	3	0	1	1	0	0	1
P-33-S/N	2016-10-28	2016	4	1	0	1	1	5	1
P-33-S/N	2016-10-28	2016	4	0	1	1	0	0	1
P-33-S/N	2016-10-28	2016	4	0	1	1	0	0	1
P-33-S/N	2016-10-28	2016	4	0	1	1	0	0	1
P-33-S/N	2016-10-28	2016	6	0	1	1	0	0	1
P-33-S/N	2016-10-28	2016	6	0	1	1	0	0	1
P-33-S/N	2016-10-28	2016	7	0	1	1	0	0	1
M-49-453	2016-10-28	2016	1	1	0	1	1	2	1
M-49-453	2016-10-28	2016	1	1	0	1	1	5	1
M-49-453	2016-10-28	2016	1	0	1	1	0	0	1
M-49-453	2016-10-28	2016	2	0	1	1	0	0	1
M-49-453	2016-10-28	2016	2	0	1	1	0	0	1
M-49-453	2016-10-28	2016	3	1	0	1	0	1	1
M-49-453	2016-10-28	2016	3	1	0	1	1	6	1
M-49-453	2016-10-28	2016	3	1	0	1	1	5	1
M-49-453	2016-10-28	2016	3	0	1	1	0	0	1
M-49-453	2016-10-28	2016	4	0	1	1	0	0	1
M-49-453	2016-10-28	2016	5	1	0	1	1	2	1
M-49-453	2016-10-28	2016	5	0	1	1	0	0	1
M-49-453	2016-10-28	2016	6	1	0	1	0	1	1
M-49-453	2016-10-28	2016	6	1	0	1	1	7	1
M-49-453	2016-10-28	2016	9	0	1	1	0	0	1
M-10-383	2016-09-28	2016	1	1	0	1	0	1	1
M-10-383	2016-09-28	2016	1	1	0	1	0	1	1
M-10-383	2016-09-28	2016	1	1	0	1	1	3	1
M-10-383	2016-09-28	2016	1	1	0	1	1	3	1
M-10-383	2016-09-28	2016	1	1	0	1	1	5	1
M-10-383	2016-09-28	2016	1	0	1	1	0	0	1
M-10-383	2016-09-28	2016	1	0	1	1	0	0	1
M-10-383	2016-09-28	2016	1	0	1	1	0	0	1
M-10-383	2016-09-28	2016	2	1	0	1	0	1	1
M-10-383	2016-09-28	2016	2	1	0	1	0	1	1
M-10-383	2016-09-28	2016	2	1	0	1	1	2	1
M-10-383	2016-09-28	2016	2	0	1	1	0	0	1
M-10-383	2016-09-28	2016	2	0	1	1	0	0	1
M-10-383	2016-09-28	2016	2	0	1	1	0	0	1
M-10-383	2016-09-28	2016	2	0	1	1	0	0	1
M-10-383	2016-09-28	2016	3	1	0	1	0	1	1
M-10-383	2016-09-28	2016	3	1	0	1	0	1	1
M-10-383	2016-09-28	2016	3	1	0	1	1	2	1
M-10-383	2016-09-28	2016	3	1	0	1	1	5	1
M-10-383	2016-09-28	2016	3	1	0	1	1	5	1
M-10-383	2016-09-28	2016	3	0	1	1	0	0	1
M-10-383	2016-09-28	2016	3	0	1	1	0	0	1
M-10-383	2016-09-28	2016	3	0	1	1	0	0	1
M-10-383	2016-09-28	2016	3	0	1	1	0	0	1
M-10-383	2016-09-28	2016	4	0	1	1	0	0	1
M-10-383	2016-09-28	2016	4	0	1	1	0	0	1
M-10-383	2016-09-28	2016	4	0	1	1	0	0	1
M-10-383	2016-09-28	2016	4	0	1	1	0	0	1
M-10-383	2016-09-28	2016	5	0	1	1	0	0	1
M-10-383	2016-09-28	2016	5	0	1	1	0	0	1
M-10-383	2016-09-28	2016	5	0	1	1	0	0	1
M-10-383	2016-09-28	2016	6	1	0	1	1	6	1
M-10-383	2016-09-28	2016	6	0	1	1	0	0	1
M-10-383	2016-09-28	2016	6	0	1	1	0	0	1
M-10-383	2016-09-28	2016	6	0	1	1	0	0	1
M-10-383	2016-09-28	2016	7	1	0	1	1	2	1
M-10-383	2016-09-28	2016	7	0	1	1	1	2	1
M-111A-501C	2016-09-26	2016	1	1	0	1	0	1	1
M-111A-501C	2016-09-26	2016	1	1	0	1	1	2	1
M-111A-501C	2016-09-26	2016	1	0	1	1	0	0	1
M-111A-501C	2016-09-26	2016	2	1	0	1	1	6	1
M-111A-501C	2016-09-26	2016	2	1	0	1	1	7	1
M-111A-501C	2016-09-26	2016	2	0	1	1	0	0	1
M-111A-501C	2016-09-26	2016	4	0	1	1	0	0	1
M-66-379	2016-09-26	2016	1	1	0	1	1	2	1
M-8-S/N	2016-09-30	2016	1	1	0	1	1	2	1
M-8-S/N	2016-09-30	2016	1	1	0	1	1	2	1
M-8-S/N	2016-09-30	2016	1	1	0	1	0	1	1
M-8-S/N	2016-09-30	2016	1	1	0	1	0	1	1
M-8-S/N	2016-09-30	2016	1	1	0	1	1	3	1
M-8-S/N	2016-09-30	2016	1	1	0	1	1	6	1
M-8-S/N	2016-09-30	2016	1	1	0	1	1	6	1
M-8-S/N	2016-09-30	2016	1	0	1	1	0	0	1
M-8-S/N	2016-09-30	2016	1	0	1	1	0	0	1
M-8-S/N	2016-09-30	2016	2	1	0	1	1	2	1
M-8-S/N	2016-09-30	2016	2	1	0	1	1	3	1
M-8-S/N	2016-09-30	2016	2	0	1	1	0	0	1
M-8-S/N	2016-09-30	2016	3	1	0	1	1	2	1
M-8-S/N	2016-09-30	2016	3	1	0	1	1	6	1
M-8-S/N	2016-09-30	2016	4	1	0	1	1	7	1
M-8-S/N	2016-09-30	2016	4	0	1	1	0	0	1
M-8-S/N	2016-09-30	2016	5	0	1	1	0	0	1
M-8-S/N	2016-09-30	2016	5	0	1	1	0	0	1
M-8-S/N	2016-09-30	2016	7	1	0	1	1	2	1
M-34-160	2016-10-03	2016	1	1	0	1	0	1	1
M-34-160	2016-10-03	2016	1	1	0	1	0	1	1
M-34-160	2016-10-03	2016	1	1	0	1	1	2	1
M-34-160	2016-10-03	2016	1	1	0	1	1	6	1
M-34-160	2016-10-03	2016	1	0	1	1	0	0	1
M-34-160	2016-10-03	2016	1	0	1	1	0	0	1
M-34-160	2016-10-03	2016	1	0	1	1	0	0	1
M-34-160	2016-10-03	2016	1	0	1	1	0	0	1
M-34-160	2016-10-03	2016	1	0	1	1	0	0	1
M-34-160	2016-10-03	2016	2	1	0	1	0	1	1
M-34-160	2016-10-03	2016	2	1	0	1	0	1	1
M-34-160	2016-10-03	2016	2	1	0	1	1	2	1
M-34-160	2016-10-03	2016	2	1	0	1	1	7	1
M-34-160	2016-10-03	2016	2	0	1	1	0	0	1
M-34-160	2016-10-03	2016	2	0	1	1	0	0	1
M-34-160	2016-10-03	2016	2	0	1	1	0	0	1
M-34-160	2016-10-03	2016	2	0	1	1	0	0	1
M-34-160	2016-10-03	2016	3	1	0	1	1	2	1
M-34-160	2016-10-03	2016	3	1	0	1	1	2	1
M-34-160	2016-10-03	2016	3	1	0	1	1	6	1
M-34-160	2016-10-03	2016	3	1	0	1	1	7	1
M-34-160	2016-10-03	2016	3	0	1	1	0	0	1
M-34-160	2016-10-03	2016	3	0	1	1	0	0	1
M-34-160	2016-10-03	2016	4	1	0	1	1	2	1
M-34-160	2016-10-03	2016	4	0	1	1	0	0	1
M-34-160	2016-10-03	2016	4	0	1	1	0	0	1
M-34-160	2016-10-03	2016	4	0	1	1	0	0	1
M-34-160	2016-10-03	2016	4	0	1	1	0	0	1
M-34-160	2016-10-03	2016	5	1	0	1	1	2	1
M-34-160	2016-10-03	2016	5	1	0	1	1	2	1
M-34-160	2016-10-03	2016	5	0	1	1	0	0	1
M-34-160	2016-10-03	2016	5	0	1	1	0	0	1
M-34-160	2016-10-03	2016	6	1	0	1	1	2	1
M-34-160	2016-10-03	2016	7	0	1	1	0	0	1
M-34-160	2016-10-03	2016	7	0	1	1	0	0	1
M-34-160	2016-10-03	2016	7	0	1	1	0	0	1
M-34-160	2016-10-03	2016	7	0	1	1	0	0	1
M-34-160	2016-10-03	2016	8	1	0	1	0	1	1
M-34-160	2016-10-03	2016	8	1	0	1	0	1	1
M-34-160	2016-10-03	2016	8	0	1	1	0	0	1
M-34-160	2016-10-03	2016	8	0	1	1	0	0	1
M-34-160	2016-10-03	2016	8	0	1	1	0	0	1
M-13A-417	2016-09-28	2016	1	0	1	1	0	0	1
M-13A-417	2016-09-28	2016	1	0	1	1	0	0	1
M-13A-417	2016-09-28	2016	2	1	0	1	1	2	1
M-13A-417	2016-09-28	2016	3	1	0	1	0	1	1
M-13A-417	2016-09-28	2016	3	0	1	1	0	0	1
M-13A-417	2016-09-28	2016	4	0	1	1	0	0	1
M-13A-417	2016-09-28	2016	5	0	1	1	0	0	1
M-115-573	2016-10-03	2016	1	1	0	1	1	2	1
M-115-573	2016-10-03	2016	1	1	0	1	1	2	1
M-115-573	2016-10-03	2016	1	1	0	1	1	2	1
M-115-573	2016-10-03	2016	1	1	0	1	1	2	1
M-115-573	2016-10-03	2016	1	1	0	1	1	2	1
M-115-573	2016-10-03	2016	1	1	0	1	1	2	1
M-115-573	2016-10-03	2016	1	1	0	1	1	2	1
M-115-573	2016-10-03	2016	1	1	0	1	1	2	1
M-115-573	2016-10-03	2016	1	1	0	1	1	2	1
M-115-573	2016-10-03	2016	1	1	0	1	1	5	1
M-115-573	2016-10-03	2016	1	0	1	1	0	0	1
M-115-573	2016-10-03	2016	1	0	1	1	0	0	1
M-115-573	2016-10-03	2016	1	0	1	1	0	0	1
M-115-573	2016-10-03	2016	1	0	1	1	0	0	1
M-115-573	2016-10-03	2016	1	0	1	1	0	0	1
M-115-573	2016-10-03	2016	1	0	1	1	0	0	1
M-115-573	2016-10-03	2016	2	1	0	1	1	2	1
M-115-573	2016-10-03	2016	2	1	0	1	1	2	1
M-115-573	2016-10-03	2016	2	1	0	1	1	2	1
M-115-573	2016-10-03	2016	2	1	0	1	1	2	1
M-115-573	2016-10-03	2016	2	1	0	1	1	6	1
M-115-573	2016-10-03	2016	2	0	1	1	0	0	1
M-115-573	2016-10-03	2016	2	0	1	1	0	0	1
M-115-573	2016-10-03	2016	3	1	0	1	1	4	1
M-115-573	2016-10-03	2016	3	1	0	1	1	6	1
M-115-573	2016-10-03	2016	3	1	0	1	1	7	1
M-115-573	2016-10-03	2016	3	0	1	1	0	0	1
M-115-573	2016-10-03	2016	4	1	0	1	1	7	1
M-115-573	2016-10-03	2016	4	1	0	1	1	2	1
M-115-573	2016-10-03	2016	4	1	0	1	1	2	1
M-115-573	2016-10-03	2016	4	1	0	1	1	2	1
M-115-573	2016-10-03	2016	4	0	1	1	0	0	1
M-115-573	2016-10-03	2016	4	0	1	1	0	0	1
M-115-573	2016-10-03	2016	4	0	1	1	0	0	1
M-115-573	2016-10-03	2016	5	1	0	1	1	2	1
M-115-573	2016-10-03	2016	5	1	0	1	1	2	1
M-115-573	2016-10-03	2016	5	1	0	1	1	2	1
M-115-573	2016-10-03	2016	5	0	1	1	0	0	1
M-115-573	2016-10-03	2016	5	0	1	1	0	0	1
M-115-573	2016-10-03	2016	6	0	1	1	0	0	1
M-115-573	2016-10-03	2016	6	0	1	1	0	0	1
M-115-573	2016-10-03	2016	6	1	0	1	1	7	1
M-115-573	2016-10-03	2016	6	1	0	1	1	5	1
M-115-573	2016-10-03	2016	6	1	0	1	1	2	1
M-115-573	2016-10-03	2016	6	1	0	1	1	2	1
M-115-573	2016-10-03	2016	6	1	0	1	1	2	1
M-115-573	2016-10-03	2016	6	1	0	1	1	2	1
M-115-573	2016-10-03	2016	6	1	0	1	1	2	1
M-115-573	2016-10-03	2016	6	1	0	1	1	2	1
M-115-573	2016-10-03	2016	6	1	0	1	1	2	1
M-115-573	2016-10-03	2016	6	1	0	1	0	1	1
M-115-573	2016-10-03	2016	7	1	0	1	1	2	1
P-23-7C	2016-10-06	2016	2	0	1	1	0	0	1
P-23-7C	2016-10-06	2016	2	0	1	1	0	0	1
P-23-7C	2016-10-06	2016	2	0	1	1	0	0	1
P-23-7C	2016-10-06	2016	2	0	1	1	0	0	1
P-23-7C	2016-10-06	2016	2	0	1	1	0	0	1
P-23-7C	2016-10-06	2016	2	0	1	1	0	0	1
P-23-7C	2016-10-06	2016	2	0	1	1	0	0	1
P-23-7C	2016-10-06	2016	2	0	1	1	0	0	1
P-23-7C	2016-10-06	2016	3	0	1	1	0	0	1
P-23-7C	2016-10-06	2016	3	0	1	1	0	0	1
P-23-7C	2016-10-06	2016	3	0	1	1	0	0	1
P-23-7C	2016-10-06	2016	4	0	1	1	0	0	1
P-23-7C	2016-10-06	2016	5	0	1	1	0	0	1
P-23-7C	2016-10-06	2016	7	1	0	1	1	2	1
P-23-7C	2016-10-06	2016	7	0	1	1	0	0	1
P-23-7C	2016-10-06	2016	8	0	1	1	0	0	1
P-23-7C	2016-10-06	2016	8	0	1	1	0	0	1
P-23-7C	2016-10-06	2016	10	1	0	1	0	SIN ABDOMEN	1
M-13-104F	2016-10-03	2016	1	1	0	1	1	7	1
M-13-104F	2016-10-03	2016	1	1	0	1	1	2	1
M-13-104F	2016-10-03	2016	1	1	0	1	1	2	1
M-13-104F	2016-10-03	2016	1	1	0	1	1	2	1
M-13-104F	2016-10-03	2016	1	0	1	1	0	0	1
M-13-104F	2016-10-03	2016	2	0	1	1	0	0	1
M-13-104F	2016-10-03	2016	2	0	1	1	0	0	1
M-13-104F	2016-10-03	2016	2	0	1	1	0	0	1
M-13-104F	2016-10-03	2016	2	0	1	1	0	0	1
M-13-104F	2016-10-03	2016	2	0	1	1	0	0	1
M-13-104F	2016-10-03	2016	3	1	0	1	1	2	1
M-13-104F	2016-10-03	2016	3	1	0	1	1	2	1
M-13-104F	2016-10-03	2016	3	1	0	1	1	2	1
M-13-104F	2016-10-03	2016	3	0	1	1	0	0	1
M-13-104F	2016-10-03	2016	3	0	1	1	0	0	1
M-13-104F	2016-10-03	2016	4	1	0	1	1	2	1
M-13-104F	2016-10-03	2016	5	1	0	1	1	7	1
M-13-104F	2016-10-03	2016	6	1	0	1	1	2	1
M-13-104F	2016-10-03	2016	6	0	1	1	0	0	1
M-13-104F	2016-10-03	2016	7	1	0	1	0	1	1
M-13-104F	2016-10-03	2016	7	0	1	1	0	0	1
M-13-104F	2016-10-03	2016	7	0	1	1	0	0	1
M-13-104F	2016-10-03	2016	7	0	1	1	0	0	1
M-13-104F	2016-10-03	2016	8	0	1	1	0	0	1
P-27-56	2016-03-08	2016	6	1	0	1	1	7	1
P-84-176	2016-04-18	2016	1	1	0	1	1	4	1
P-84-176	2016-04-18	2016	3	1	0	1	1	7	1
P-84-176	2016-04-18	2016	6	0	1	1	0	0	1
M-15-S/N	2016-05-17	2016	1	0	1	1	0	0	1
M-15-S/N	2016-05-17	2016	1	0	1	1	0	0	1
M-15-S/N	2016-05-17	2016	2	0	1	1	0	0	1
T-19-200A	2016-06-25	2016	1	1	0	1	0	1	1
T-19-200A	2016-06-25	2016	1	1	0	1	0	1	1
T-19-200A	2016-06-25	2016	1	1	0	1	1	6	1
T-19-200A	2016-06-25	2016	1	1	0	1	1	6	1
T-19-200A	2016-06-25	2016	1	1	0	1	1	7	1
T-19-200A	2016-06-25	2016	1	0	1	1	0	0	1
T-19-200A	2016-06-25	2016	1	0	1	1	0	0	1
T-19-200A	2016-06-25	2016	1	0	1	1	0	0	1
T-19-200A	2016-06-25	2016	1	0	1	1	0	0	1
T-19-200A	2016-06-25	2016	1	0	1	1	0	0	1
T-19-200A	2016-06-25	2016	2	1	0	1	0	1	1
T-19-200A	2016-06-25	2016	2	1	0	1	1	7	1
T-19-200A	2016-06-25	2016	2	1	0	1	1	7	1
T-19-200A	2016-06-25	2016	2	1	0	1	1	3	1
T-19-200A	2016-06-25	2016	2	1	0	1	1	6	1
T-19-200A	2016-06-25	2016	2	1	0	1	1	6	1
T-19-200A	2016-06-25	2016	2	1	0	1	1	2	1
T-19-200A	2016-06-25	2016	2	1	0	1	1	2	1
T-19-200A	2016-06-25	2016	2	1	0	1	1	2	1
T-19-200A	2016-06-25	2016	2	1	0	1	1	2	1
T-19-200A	2016-06-25	2016	2	0	1	1	0	0	1
T-19-200A	2016-06-25	2016	2	0	1	1	0	0	1
T-19-200A	2016-06-25	2016	2	0	1	1	0	0	1
T-19-200A	2016-06-25	2016	2	0	1	1	0	0	1
T-19-200A	2016-06-25	2016	2	0	1	1	0	0	1
T-19-200A	2016-06-25	2016	3	1	0	1	0	1	1
T-19-200A	2016-06-25	2016	3	1	0	1	1	2	1
T-19-200A	2016-06-25	2016	3	0	1	1	0	0	1
T-19-200A	2016-06-25	2016	3	0	1	1	0	0	1
T-19-200A	2016-06-25	2016	3	0	1	1	0	0	1
T-19-200A	2016-06-25	2016	3	0	1	1	0	0	1
T-19-200A	2016-06-25	2016	3	0	1	1	0	0	1
T-19-200A	2016-06-25	2016	3	0	1	1	0	0	1
T-19-200A	2016-06-25	2016	3	0	1	1	0	0	1
T-19-200A	2016-06-25	2016	4	1	0	1	0	1	1
T-19-200A	2016-06-25	2016	4	1	0	1	1	7	1
T-19-200A	2016-06-25	2016	4	1	0	1	1	3	1
T-19-200A	2016-06-25	2016	4	1	0	1	1	5	1
T-19-200A	2016-06-25	2016	4	1	0	1	1	4	1
T-19-200A	2016-06-25	2016	4	0	1	1	0	0	1
T-19-200A	2016-06-25	2016	4	0	1	1	0	0	1
T-19-200A	2016-06-25	2016	5	1	0	1	1	6	1
T-19-200A	2016-06-25	2016	5	1	0	1	1	7	1
T-19-200A	2016-06-25	2016	5	1	0	1	1	7	1
T-19-200A	2016-06-25	2016	5	1	0	1	0	1	1
T-19-200A	2016-06-25	2016	5	0	1	1	0	0	1
T-19-200A	2016-06-25	2016	5	0	1	1	0	0	1
T-19-200A	2016-06-25	2016	5	0	1	1	0	0	1
T-19-200A	2016-06-25	2016	5	0	1	1	0	0	1
T-19-200A	2016-06-25	2016	5	0	1	1	0	0	1
T-19-200A	2016-06-25	2016	6	1	0	1	1	7	1
T-19-200A	2016-06-25	2016	6	1	0	1	1	2	1
T-19-200A	2016-06-25	2016	6	0	1	1	0	0	1
T-19-200A	2016-06-25	2016	7	1	0	1	1	4	1
T-19-200A	2016-06-25	2016	7	1	0	1	1	2	1
T-19-200A	2016-06-25	2016	8	1	0	1	0	1	1
T-19-200A	2016-06-25	2016	8	1	0	1	1	3	1
T-19-200A	2016-06-25	2016	8	0	1	1	0	0	1
T-19-200A	2016-06-25	2016	8	0	1	1	0	0	1
T-19-200A	2016-06-25	2016	8	0	1	1	0	0	1
T-19-200A	2016-06-25	2016	8	0	1	1	0	0	1
T-19-200A	2016-06-25	2016	8	0	1	1	0	0	1
T-19-200A	2016-06-25	2016	9	0	1	1	0	0	1
T-19-200A	2016-06-25	2016	10	1	0	1	1	4	1
T-19-200A	2016-06-25	2016	11	1	0	1	1	7	1
T-19-200A	2016-06-25	2016	11	1	0	1	1	3	1
T-19-200A	2016-06-25	2016	11	1	0	1	1	6	1
T-19-200A	2016-06-25	2016	11	0	1	1	0	0	1
T-19-200A	2016-06-25	2016	11	0	1	1	0	0	1
T-19-200A	2016-06-25	2016	12	1	0	1	1	3	1
T-19-200A	2016-06-25	2016	12	0	1	1	0	0	1
M-71-143	2016-07-17	2016	1	1	0	1	1	2	1
M-71-143	2016-07-17	2016	1	1	0	1	1	7	1
M-71-143	2016-07-17	2016	1	1	0	1	1	2	1
M-71-143	2016-07-17	2016	1	1	0	1	1	2	1
M-71-143	2016-07-17	2016	1	1	0	1	1	3	1
M-71-143	2016-07-17	2016	1	1	0	1	1	2	1
M-71-143	2016-07-17	2016	1	1	0	1	1	3	1
M-71-143	2016-07-17	2016	1	1	0	1	1	2	1
M-71-143	2016-07-17	2016	1	1	0	1	1	7	1
M-71-143	2016-07-17	2016	2	1	0	1	1	4	1
M-71-143	2016-07-17	2016	2	1	0	1	1	4	1
M-71-143	2016-07-17	2016	2	0	1	1	0	0	1
M-71-143	2016-07-17	2016	2	0	1	1	0	0	1
M-71-143	2016-07-17	2016	2	0	1	1	0	0	1
M-71-143	2016-07-17	2016	3	1	0	1	0	1	1
M-71-143	2016-07-17	2016	3	1	0	1	1	5	1
M-71-143	2016-07-17	2016	3	1	0	1	1	2	1
M-71-143	2016-07-17	2016	3	1	0	1	1	7	1
M-71-143	2016-07-17	2016	3	1	0	1	1	2	1
M-71-143	2016-07-17	2016	4	1	0	1	1	3	1
M-71-143	2016-07-17	2016	4	1	0	1	1	7	1
M-71-143	2016-07-17	2016	4	1	0	1	1	6	1
M-71-143	2016-07-17	2016	5	1	0	1	0	1	1
M-71-143	2016-07-17	2016	5	1	0	1	1	2	1
M-71-143	2016-07-17	2016	5	1	0	1	1	7	1
M-71-143	2016-07-17	2016	5	1	0	1	1	3	1
M-71-143	2016-07-17	2016	7	1	0	1	1	3	1
M-71-143	2016-07-17	2016	8	1	0	1	0	1	1
M-71-143	2016-07-17	2016	9	1	0	1	1	2	1
T-19-196	2016-07-21	2016	1	1	0	1	1	3	1
T-19-196	2016-07-21	2016	1	0	1	1	0	0	1
T-19-196	2016-07-21	2016	2	1	0	1	1	3	1
T-19-196	2016-07-21	2016	2	1	0	1	1	4	1
T-19-196	2016-07-21	2016	2	1	0	1	1	7	1
T-19-196	2016-07-21	2016	3	1	0	1	1	7	1
T-19-196	2016-07-21	2016	3	1	0	1	1	3	1
T-19-196	2016-07-21	2016	3	0	1	1	0	0	1
T-19-196	2016-07-21	2016	3	0	1	1	0	0	1
T-19-196	2016-07-21	2016	3	0	1	1	0	0	1
T-19-196	2016-07-21	2016	6	1	0	1	1	6	1
T-19-196	2016-07-21	2016	6	0	1	1	0	0	1
T-42-238A	2016-08-27	2016	1	1	0	1	1	3	1
T-42-238A	2016-08-27	2016	1	0	1	1	0	0	1
T-42-238A	2016-08-27	2016	1	0	1	1	0	0	1
T-42-238A	2016-08-27	2016	2	1	0	1	1	4	1
T-42-238A	2016-08-27	2016	2	1	0	1	1	4	1
T-42-238A	2016-08-27	2016	2	1	0	1	1	4	1
T-42-238A	2016-08-27	2016	2	1	0	1	1	4	1
T-42-238A	2016-08-27	2016	3	1	0	1	1	4	1
T-42-238A	2016-08-27	2016	3	0	1	1	0	0	1
M-10B-343	2016-08-13	2016	1	0	1	1	0	0	1
M-10B-343	2016-08-13	2016	1	0	1	1	0	0	1
M-10B-343	2016-08-13	2016	1	0	1	1	0	0	1
M-10B-343	2016-08-13	2016	1	0	1	1	0	0	1
M-10B-343	2016-08-13	2016	2	0	1	1	0	0	1
M-10B-343	2016-08-13	2016	3	0	1	1	0	0	1
M-10B-343	2016-08-13	2016	4	1	0	1	1	2	1
M-10B-343	2016-08-13	2016	4	1	0	1	1	2	1
M-10B-343	2016-08-13	2016	4	0	1	1	0	0	1
M-10B-343	2016-08-13	2016	5	1	0	1	1	7	1
M-10B-343	2016-08-13	2016	5	1	0	1	1	7	1
M-10B-343	2016-08-13	2016	5	1	0	1	1	4	1
M-10B-343	2016-08-13	2016	5	1	0	1	0	1	1
M-10B-343	2016-08-13	2016	6	1	0	1	1	4	1
M-10B-343	2016-08-13	2016	7	1	0	1	0	1	1
M-10B-343	2016-08-13	2016	7	1	0	1	0	1	1
M-10B-343	2016-08-13	2016	7	1	0	1	1	4	1
M-10B-343	2016-08-13	2016	7	1	0	1	1	2	1
M-10B-343	2016-08-13	2016	8	1	0	1	0	1	1
M-10B-343	2016-08-13	2016	9	1	0	1	1	3	1
M-155-312H	2016-09-21	2016	1	0	1	1	0	0	1
M-155-312H	2016-09-21	2016	2	1	0	1	1	6	1
M-155-312H	2016-09-21	2016	2	1	0	1	1	6	1
M-155-312H	2016-09-21	2016	2	1	0	1	1	7	1
M-155-312H	2016-09-21	2016	2	0	1	1	0	0	1
M-155-312H	2016-09-21	2016	2	0	1	1	0	0	1
M-155-312H	2016-09-21	2016	2	0	1	1	0	0	1
M-155-312H	2016-09-21	2016	3	1	0	1	0	1	1
M-155-312H	2016-09-21	2016	3	1	0	1	1	2	1
M-155-312H	2016-09-21	2016	4	1	0	1	1	2	1
M-155-312H	2016-09-21	2016	4	0	1	1	0	0	1
M-155-312H	2016-09-21	2016	5	1	0	1	1	2	1
M-62-318B	2016-09-11	2016	1	1	0	1	1	2	1
M-62-318B	2016-09-11	2016	1	1	0	1	1	7	1
M-62-318B	2016-09-11	2016	1	0	1	1	0	0	1
M-62-318B	2016-09-11	2016	1	0	1	1	0	0	1
M-62-318B	2016-09-11	2016	2	1	0	1	0	0	1
M-62-318B	2016-09-11	2016	5	1	0	1	1	6	1
M-169-358	2016-09-11	2016	1	1	0	1	0	0	1
M-169-358	2016-09-11	2016	1	1	0	1	0	1	1
M-169-358	2016-09-11	2016	1	1	0	1	1	2	1
M-169-358	2016-09-11	2016	2	1	0	1	1	4	1
M-169-358	2016-09-11	2016	2	1	0	1	1	7	1
M-169-358	2016-09-11	2016	2	0	1	1	0	0	1
M-169-358	2016-09-11	2016	2	0	1	1	0	0	1
M-169-358	2016-09-11	2016	3	1	0	1	1	7	1
M-169-358	2016-09-11	2016	4	0	1	1	0	0	1
M-169-358	2016-09-11	2016	5	1	0	1	1	2	1
M-169-358	2016-09-11	2016	6	1	0	1	0	1	1
M-169-358	2016-09-11	2016	6	0	1	1	0	0	1
M-169-358	2016-09-11	2016	7	1	0	1	1	2	1
M-169-358	2016-09-11	2016	7	1	0	1	1	5	1
M-169-358	2016-09-11	2016	7	0	1	1	0	0	1
M-169-358	2016-09-11	2016	9	1	0	1	1	2	1
M-169-358	2016-09-11	2016	9	1	0	1	1	2	1
M-43-334	2016-09-14	2016	1	1	0	1	0	1	1
M-43-334	2016-09-14	2016	1	1	0	1	1	6	1
M-43-334	2016-09-14	2016	2	1	0	1	1	7	1
M-43-334	2016-09-14	2016	2	0	1	1	0	0	1
M-18-79A	2016-08-31	2016	1	1	0	1	1	2	1
M-18-79A	2016-08-31	2016	1	1	0	1	0	1	1
M-18-79A	2016-08-31	2016	2	1	0	1	1	6	1
M-18-79A	2016-08-31	2016	4	1	0	1	0	1	1
M-18-79A	2016-08-31	2016	6	1	0	1	1	2	1
M-18-79A	2016-08-31	2016	7	1	0	1	1	5	1
M-43-538D	2016-09-14	2016	1	0	1	1	0	0	1
M-43-538D	2016-09-14	2016	1	0	1	1	0	0	1
M-43-538D	2016-09-14	2016	2	1	0	1	1	2	1
M-43-538D	2016-09-14	2016	5	1	0	1	1	2	1
M-43-538D	2016-09-14	2016	7	0	1	1	0	0	1
M-43-538D	2016-09-14	2016	9	1	0	1	1	7	1
M-43-538D	2016-09-14	2016	10	1	0	1	1	2	1
M-43-538D	2016-09-14	2016	10	1	0	1	1	7	1
M-31-311	2016-09-07	2016	1	0	1	1	0	0	1
M-31-311	2016-09-07	2016	1	0	1	1	0	0	1
M-31-311	2016-09-07	2016	1	0	1	1	0	0	1
M-31-311	2016-09-07	2016	3	1	0	1	1	7	1
M-31-311	2016-09-07	2016	3	1	0	1	1	6	1
M-31-311	2016-09-07	2016	3	1	0	1	1	2	1
M-31-311	2016-09-07	2016	4	1	0	1	0	1	1
M-31-311	2016-09-07	2016	4	1	0	1	1	2	1
M-31-311	2016-09-07	2016	4	1	0	1	1	2	1
M-31-311	2016-09-07	2016	4	1	0	1	1	2	1
M-31-311	2016-09-07	2016	4	1	0	1	1	2	1
M-31-311	2016-09-07	2016	4	1	0	1	1	2	1
M-31-311	2016-09-07	2016	6	1	0	1	1	2	1
M-41A-347	2016-08-24	2016	1	1	0	1	1	6	1
M-41A-347	2016-08-24	2016	1	1	0	1	1	4	1
M-41A-347	2016-08-24	2016	4	1	0	1	1	7	1
M-41A-347	2016-08-24	2016	4	1	0	1	1	7	1
M-41A-347	2016-08-24	2016	6	1	0	1	1	6	1
M-41A-347	2016-08-24	2016	7	1	0	1	1	4	1
M-41A-347	2016-08-24	2016	8	1	0	1	1	4	1
M-41A-347	2016-08-24	2016	9	1	0	1	1	7	1
M-41A-347	2016-08-24	2016	9	1	0	1	1	7	1
M-41A-347	2016-08-24	2016	9	1	0	1	1	7	1
M-41A-347	2016-08-24	2016	9	1	0	1	1	7	1
M-41A-347	2016-08-24	2016	10	1	0	1	1	4	1
M-41A-347	2016-08-24	2016	12	1	0	1	1	7	1
M-71-147	2016-08-08	2016	1	1	0	1	0	1	1
M-71-147	2016-08-08	2016	1	1	0	1	0	1	1
M-71-147	2016-08-08	2016	1	1	0	1	0	1	1
M-71-147	2016-08-08	2016	1	1	0	1	1	2	1
M-71-147	2016-08-08	2016	1	1	0	1	1	2	1
M-71-147	2016-08-08	2016	1	1	0	1	1	4	1
M-71-147	2016-08-08	2016	1	1	0	1	1	4	1
M-71-147	2016-08-08	2016	1	1	0	1	1	4	1
M-71-147	2016-08-08	2016	1	1	0	1	1	4	1
M-71-147	2016-08-08	2016	1	1	0	1	1	4	1
M-71-147	2016-08-08	2016	1	1	0	1	1	4	1
M-71-147	2016-08-08	2016	1	1	0	1	1	4	1
M-71-147	2016-08-08	2016	1	1	0	1	1	6	1
M-71-147	2016-08-08	2016	2	1	0	1	0	1	1
M-71-147	2016-08-08	2016	2	1	0	1	0	1	1
M-71-147	2016-08-08	2016	2	1	0	1	1	6	1
M-71-147	2016-08-08	2016	2	1	0	1	1	3	1
M-71-147	2016-08-08	2016	3	1	0	1	1	5	1
M-71-147	2016-08-08	2016	4	1	0	1	1	7	1
M-71-147	2016-08-08	2016	4	1	0	1	1	7	1
M-71-147	2016-08-08	2016	5	1	0	1	0	1	1
M-71-147	2016-08-08	2016	5	1	0	1	0	1	1
M-71-147	2016-08-08	2016	7	1	0	1	0	1	1
M-71-147	2016-08-08	2016	7	1	0	1	1	2	1
M-71-147	2016-08-08	2016	8	1	0	1	1	4	1
M-71-147	2016-08-08	2016	10	1	0	1	0	1	1
M-71-147	2016-08-08	2016	11	0	1	1	0	0	1
M-71-147	2016-08-08	2016	13	1	0	1	1	7	1
M-71-147	2016-08-08	2016	13	1	0	1	1	7	1
M-71-147	2016-08-08	2016	13	1	0	1	1	4	1
M-71-147	2016-08-08	2016	14	1	0	1	1	4	1
T-19-175	2016-10-21	2016	1	1	0	1	1	6	1
T-19-175	2016-10-21	2016	2	0	1	1	0	0	1
M-104-639	2016-10-15	2016	1	1	0	1	0	1	1
M-104-639	2016-10-15	2016	2	1	0	1	0	1	1
M-104-639	2016-10-15	2016	2	1	0	1	1	4	1
M-104-639	2016-10-15	2016	2	1	0	1	1	2	1
M-104-639	2016-10-15	2016	3	1	0	1	1	2	1
M-104-639	2016-10-15	2016	3	1	0	1	0	1	1
T-35-243	2016-10-27	2016	1	1	0	1	0	1	1
T-35-243	2016-10-27	2016	1	1	0	1	1	4	1
T-35-243	2016-10-27	2016	1	1	0	1	1	7	1
T-35-243	2016-10-27	2016	1	0	1	1	0	0	1
T-35-243	2016-10-27	2016	1	0	1	1	0	0	1
T-35-243	2016-10-27	2016	2	1	0	1	1	2	1
T-35-243	2016-10-27	2016	2	1	0	1	1	2	1
T-35-243	2016-10-27	2016	2	1	0	1	1	2	1
T-35-243	2016-10-27	2016	2	1	0	1	1	2	1
T-35-243	2016-10-27	2016	2	1	0	1	1	7	1
T-35-243	2016-10-27	2016	2	1	0	1	1	3	1
T-35-243	2016-10-27	2016	2	0	1	1	0	0	1
T-35-243	2016-10-27	2016	3	1	0	1	1	7	1
T-35-243	2016-10-27	2016	3	0	1	1	0	0	1
T-35-243	2016-10-27	2016	4	1	0	1	1	3	1
T-35-243	2016-10-27	2016	5	1	0	1	1	7	1
T-35-243	2016-10-27	2016	5	1	0	1	1	7	1
T-35-243	2016-10-27	2016	5	0	1	1	0	0	1
T-35-243	2016-10-27	2016	6	1	0	1	1	2	1
T-35-243	2016-10-27	2016	6	1	0	1	1	3	1
T-35-243	2016-10-27	2016	6	1	0	1	1	4	1
T-35-243	2016-10-27	2016	7	0	1	1	0	0	1
T-35-243	2016-10-27	2016	7	0	1	1	0	0	1
T-35-243	2016-10-27	2016	8	0	1	1	0	0	1
T-35-243	2016-10-27	2016	8	0	1	1	0	0	1
T-35-243	2016-10-27	2016	8	0	1	1	0	0	1
T-35-243	2016-10-27	2016	9	1	0	1	0	1	1
T-35-243	2016-10-27	2016	9	1	0	1	1	7	1
T-35-243	2016-10-27	2016	9	0	1	1	0	0	1
T-35-243	2016-10-27	2016	10	1	0	1	1	2	1
T-35-243	2016-10-27	2016	10	0	1	1	0	0	1
T-35-243	2016-10-27	2016	11	0	1	1	0	0	1
T-31-180	2016-10-26	2016	1	1	0	1	1	7	1
T-31-180	2016-10-26	2016	1	1	0	1	1	7	1
T-31-180	2016-10-26	2016	1	0	1	1	0	0	1
T-31-180	2016-10-26	2016	2	1	0	1	1	7	1
T-31-180	2016-10-26	2016	2	0	1	1	0	0	1
T-31-180	2016-10-26	2016	4	1	0	1	0	1	1
T-31-180	2016-10-26	2016	6	1	0	1	1	7	1
T-31-180	2016-10-26	2016	8	1	0	1	1	7	1
T-28-243	2016-10-26	2016	2	0	1	1	0	0	1
T-34-179	2016-10-26	2016	1	1	0	1	0	1	1
T-34-179	2016-10-26	2016	1	1	0	1	1	4	1
T-34-179	2016-10-26	2016	1	1	0	1	1	6	1
T-34-179	2016-10-26	2016	1	0	1	1	0	0	1
T-34-179	2016-10-26	2016	3	1	0	1	0	1	1
T-34-179	2016-10-26	2016	3	1	0	1	0	1	1
T-34-179	2016-10-26	2016	3	1	0	1	1	6	1
T-34-179	2016-10-26	2016	3	1	0	1	1	7	1
T-34-179	2016-10-26	2016	5	1	0	1	0	1	1
T-34-179	2016-10-26	2016	5	1	0	1	1	6	1
T-34-179	2016-10-26	2016	8	1	0	1	0	1	1
M-16-95	2016-10-15	2016	1	1	0	1	1	2	1
M-16-95	2016-10-15	2016	2	1	0	1	0	1	1
T-185-193	2016-10-07	2016	1	1	0	1	0	1	1
T-185-193	2016-10-07	2016	1	1	0	1	0	1	1
T-185-193	2016-10-07	2016	1	1	0	1	1	2	1
T-185-193	2016-10-07	2016	1	1	0	1	1	5	1
T-185-193	2016-10-07	2016	1	1	0	1	1	7	1
T-185-193	2016-10-07	2016	2	1	0	1	0	1	1
T-185-193	2016-10-07	2016	2	1	0	1	1	3	1
T-185-193	2016-10-07	2016	2	1	0	1	1	6	1
T-185-193	2016-10-07	2016	2	0	1	1	0	0	1
T-185-193	2016-10-07	2016	2	0	1	1	0	0	1
T-185-193	2016-10-07	2016	2	0	1	1	0	0	1
T-185-193	2016-10-07	2016	2	0	1	1	0	0	1
T-185-193	2016-10-07	2016	2	0	1	1	0	0	1
T-185-193	2016-10-07	2016	2	0	1	1	0	0	1
T-185-193	2016-10-07	2016	2	0	1	1	0	0	1
T-185-193	2016-10-07	2016	3	0	1	1	0	0	1
T-185-193	2016-10-07	2016	3	0	1	1	0	0	1
T-185-193	2016-10-07	2016	4	0	1	1	0	0	1
T-185-193	2016-10-07	2016	5	1	0	1	1	2	1
T-185-193	2016-10-07	2016	5	0	1	1	0	0	1
T-185-193	2016-10-07	2016	6	0	1	1	0	0	1
M-20-122	2016-10-17	2016	1	1	0	1	1	2	1
M-20-122	2016-10-17	2016	1	1	0	1	1	3	1
M-20-122	2016-10-17	2016	1	1	0	1	1	4	1
M-20-122	2016-10-17	2016	1	1	0	1	1	7	1
M-20-122	2016-10-17	2016	1	1	0	1	1	7	1
M-20-122	2016-10-17	2016	1	1	0	1	1	7	1
M-20-122	2016-10-17	2016	1	1	0	1	1	4	1
M-20-122	2016-10-17	2016	1	1	0	1	0	1	1
M-20-122	2016-10-17	2016	1	0	1	1	0	0	1
M-20-122	2016-10-17	2016	1	0	1	1	0	0	1
M-20-122	2016-10-17	2016	1	0	1	1	0	0	1
M-20-122	2016-10-17	2016	1	0	1	1	0	0	1
M-20-122	2016-10-17	2016	1	0	1	1	0	0	1
M-20-122	2016-10-17	2016	1	0	1	1	0	0	1
M-20-122	2016-10-17	2016	1	0	1	1	0	0	1
M-20-122	2016-10-17	2016	1	0	1	1	0	0	1
M-20-122	2016-10-17	2016	2	1	0	1	0	1	1
M-20-122	2016-10-17	2016	2	1	0	1	1	2	1
M-20-122	2016-10-17	2016	2	0	1	1	0	0	1
M-20-122	2016-10-17	2016	3	1	0	1	1	2	1
M-20-122	2016-10-17	2016	3	1	0	1	1	5	1
M-20-122	2016-10-17	2016	3	1	0	1	1	6	1
M-20-122	2016-10-17	2016	3	0	1	1	0	0	1
M-20-122	2016-10-17	2016	3	0	1	1	0	0	1
M-20-122	2016-10-17	2016	3	0	1	1	0	0	1
M-20-122	2016-10-17	2016	3	0	1	1	0	0	1
M-20-122	2016-10-17	2016	3	0	1	1	0	0	1
M-20-122	2016-10-17	2016	3	0	1	1	0	0	1
M-20-122	2016-10-17	2016	4	1	0	1	1	2	1
M-20-122	2016-10-17	2016	4	0	1	1	0	0	1
M-20-122	2016-10-17	2016	4	0	1	1	0	0	1
M-20-122	2016-10-17	2016	4	0	1	1	0	0	1
M-20-122	2016-10-17	2016	5	1	0	1	1	2	1
M-20-122	2016-10-17	2016	5	1	0	1	1	7	1
M-20-122	2016-10-17	2016	5	1	0	1	0	1	1
M-20-122	2016-10-17	2016	5	0	1	1	0	0	1
M-20-122	2016-10-17	2016	6	1	0	1	0	1	1
M-20-122	2016-10-17	2016	6	0	1	1	0	0	1
M-20-122	2016-10-17	2016	6	0	1	1	0	0	1
M-20-122	2016-10-17	2016	7	1	0	1	1	2	1
M-20-122	2016-10-17	2016	7	1	0	1	1	4	1
M-20-122	2016-10-17	2016	7	0	1	1	0	0	1
M-20-122	2016-10-17	2016	8	0	1	1	0	0	1
M-131-563	2016-10-18	2016	1	1	0	1	0	1	1
M-131-563	2016-10-18	2016	1	1	0	1	1	2	1
M-131-563	2016-10-18	2016	1	1	0	1	1	6	1
M-131-563	2016-10-18	2016	1	0	1	1	0	0	1
M-131-563	2016-10-18	2016	2	1	0	1	0	1	1
M-131-563	2016-10-18	2016	2	1	0	1	1	2	1
M-131-563	2016-10-18	2016	2	1	0	1	1	2	1
M-131-563	2016-10-18	2016	2	1	0	1	1	2	1
M-131-563	2016-10-18	2016	2	1	0	1	1	2	1
M-131-563	2016-10-18	2016	2	0	1	1	0	0	1
M-131-563	2016-10-18	2016	4	1	0	1	0	1	1
M-131-563	2016-10-18	2016	4	1	0	1	1	7	1
M-131-563	2016-10-18	2016	4	0	1	1	0	0	1
M-131-563	2016-10-18	2016	4	0	1	1	0	0	1
M-131-563	2016-10-18	2016	4	0	1	1	0	0	1
M-131-563	2016-10-18	2016	5	1	0	1	1	2	1
M-131-563	2016-10-18	2016	5	1	0	1	1	2	1
M-131-563	2016-10-18	2016	5	0	1	1	0	0	1
M-131-563	2016-10-18	2016	5	0	1	1	0	0	1
M-131-563	2016-10-18	2016	6	1	0	1	0	1	1
M-131-563	2016-10-18	2016	7	0	1	1	0	0	1
M-131-563	2016-10-18	2016	8	0	1	1	0	0	1
M-131-563	2016-10-18	2016	8	0	1	1	0	0	1
M-131-563	2016-10-18	2016	9	1	0	1	1	2	1
M-131-563	2016-10-18	2016	9	1	0	1	1	2	1
M-131-563	2016-10-18	2016	10	1	0	1	1	2	1
M-131-563	2016-10-18	2016	10	0	1	1	0	0	1
M-10B-663	2016-10-17	2016	2	0	1	1	0	0	1
M-10B-663	2016-10-17	2016	2	0	1	1	0	0	1
M-10B-663	2016-10-17	2016	3	0	1	1	0	0	1
M-10B-663	2016-10-17	2016	4	1	0	1	0	1	1
M-10B-663	2016-10-17	2016	4	1	0	1	0	1	1
M-10B-663	2016-10-17	2016	4	1	0	1	1	2	1
M-10B-663	2016-10-17	2016	4	1	0	1	1	2	1
M-79A-534	2016-10-19	2016	1	1	0	1	0	1	1
M-79A-534	2016-10-19	2016	1	1	0	1	1	2	1
M-79A-534	2016-10-19	2016	2	1	0	1	1	4	1
M-79A-534	2016-10-19	2016	3	1	0	1	1	5	1
M-79A-534	2016-10-19	2016	3	1	0	1	1	3	1
M-79A-534	2016-10-19	2016	3	1	0	1	1	3	1
M-79A-528	2016-10-19	2016	1	0	0	0	0	0	1
M-113-387	2016-11-15	2016	2	1	0	1	1	6	1
M-113-387	2016-11-15	2016	7	1	0	1	1	2	1
M-113-387	2016-11-15	2016	7	0	1	1	0	0	1
M-113-387	2016-11-15	2016	2	1	0	1	1	6	1
M-113-387	2016-11-15	2016	2	1	0	1	1	6	1
M-113-387	2016-11-15	2016	2	0	1	1	0	0	1
M-113-387	2016-11-15	2016	4	1	0	1	1	6	1
M-113-387	2016-11-15	2016	6	1	0	1	1	2	1
M-104-603	2016-11-16	2016	1	1	0	1	1	7	1
M-104-603	2016-11-16	2016	6	1	0	1	1	5	1
M-104-615	2016-11-16	2016	1	1	0	1	0	1	1
M-104-615	2016-11-16	2016	1	1	0	1	0	1	1
M-104-615	2016-11-16	2016	1	1	0	1	1	2	1
M-104-615	2016-11-16	2016	1	1	0	1	1	2	1
M-104-615	2016-11-16	2016	1	1	0	1	1	2	1
M-104-615	2016-11-16	2016	1	1	0	1	1	3	1
M-104-615	2016-11-16	2016	1	1	0	1	1	3	1
M-104-615	2016-11-16	2016	1	1	0	1	1	5	1
M-104-615	2016-11-16	2016	1	1	0	1	1	5	1
M-104-615	2016-11-16	2016	1	1	0	1	1	6	1
M-104-615	2016-11-16	2016	1	1	0	1	1	6	1
M-104-615	2016-11-16	2016	1	1	0	1	1	7	1
M-104-615	2016-11-16	2016	1	1	0	1	1	7	1
M-104-615	2016-11-16	2016	1	1	0	1	1	7	1
M-104-615	2016-11-16	2016	1	1	0	1	1	7	1
M-104-615	2016-11-16	2016	1	1	0	1	1	5	1
M-104-615	2016-11-16	2016	1	0	1	1	0	0	1
M-104-615	2016-11-16	2016	2	1	0	1	1	2	1
M-104-615	2016-11-16	2016	2	1	0	1	1	2	1
M-104-615	2016-11-16	2016	2	1	0	1	1	6	1
M-104-615	2016-11-16	2016	2	1	0	1	1	7	1
M-104-615	2016-11-16	2016	2	1	0	1	1	7	1
M-104-615	2016-11-16	2016	2	0	1	1	0	0	1
M-104-615	2016-11-16	2016	2	0	1	1	0	0	1
M-104-615	2016-11-16	2016	3	1	0	1	1	2	1
M-104-615	2016-11-16	2016	3	1	0	1	1	3	1
M-104-615	2016-11-16	2016	3	1	0	1	1	5	1
M-104-615	2016-11-16	2016	3	1	0	1	1	5	1
M-104-615	2016-11-16	2016	3	0	1	1	0	0	1
M-104-615	2016-11-16	2016	4	1	0	1	1	2	1
M-104-615	2016-11-16	2016	4	1	0	1	1	3	1
M-104-615	2016-11-16	2016	4	0	1	1	0	0	1
M-104-615	2016-11-16	2016	5	1	0	1	1	2	1
M-104-615	2016-11-16	2016	5	1	0	1	1	2	1
M-104-615	2016-11-16	2016	5	1	0	1	1	2	1
M-104-615	2016-11-16	2016	5	1	0	1	1	3	1
M-104-615	2016-11-16	2016	5	1	0	1	1	6	1
M-104-615	2016-11-16	2016	5	1	0	1	1	7	1
M-104-615	2016-11-16	2016	5	1	0	1	1	7	1
M-104-615	2016-11-16	2016	5	1	0	1	1	7	1
M-104-615	2016-11-16	2016	5	0	1	1	0	0	1
M-104-615	2016-11-16	2016	6	1	0	1	1	7	1
M-104-615	2016-11-16	2016	6	1	0	1	1	7	1
M-104-615	2016-11-16	2016	6	0	1	1	0	0	1
M-104-615	2016-11-16	2016	7	1	0	1	1	2	1
M-104-615	2016-11-16	2016	7	1	0	1	1	2	1
M-104-615	2016-11-16	2016	7	1	0	1	1	3	1
M-104-615	2016-11-16	2016	7	1	0	1	1	4	1
M-104-615	2016-11-16	2016	7	1	0	1	1	7	1
M-104-615	2016-11-16	2016	8	1	0	1	1	4	1
M-20-100N	2016-12-02	2016	1	1	0	1	1	7	1
M-20-100G	2016-12-02	2016	1	1	0	1	1	6	1
M-20-100G	2016-12-02	2016	1	1	0	1	0	1	1
M-20-100G	2016-12-02	2016	1	0	1	1	0	0	1
M-20-100G	2016-12-02	2016	2	1	0	1	1	7	1
M-20-100G	2016-12-02	2016	2	1	0	1	1	7	1
M-20-100G	2016-12-02	2016	2	0	1	1	0	0	1
M-20-100G	2016-12-02	2016	2	0	1	1	0	0	1
M-20-100G	2016-12-02	2016	2	0	1	1	0	0	1
M-20-100G	2016-12-02	2016	4	1	0	1	1	3	1
M-20-100G	2016-12-02	2016	6	1	0	1	1	7	1
M-20-100G	2016-12-02	2016	6	1	0	1	1	6	1
M-20-100G	2016-12-02	2016	6	1	0	1	1	2	1
M-20-100G	2016-12-02	2016	8	1	0	1	0	1	1
M-20-100G	2016-12-02	2016	8	0	1	1	0	0	1
M-20-100G	2016-12-02	2016	8	0	1	1	0	0	1
M-23-426D	2016-12-05	2016	1	1	0	1	1	6	1
M-20A-564	2016-12-06	2016	2	0	1	1	0	0	1
M-20A-564	2016-12-06	2016	3	1	0	1	0	1	1
M-20A-564	2016-12-06	2016	3	0	1	1	0	0	1
M-20A-564	2016-12-06	2016	5	0	1	1	0	0	1
M-20A-564	2016-12-06	2016	7	0	1	1	0	0	1
M-20A-564	2016-12-06	2016	9	0	1	1	0	0	1
M-20A-567	2016-12-06	2016	4	1	0	1	0	1	1
M-24A-L8	2016-12-08	2016	4	0	1	1	0	0	1
M-24A-L8	2016-12-08	2016	4	0	1	1	0	0	1
M-24A-L8	2016-12-08	2016	4	0	1	1	0	0	1
M-24A-355	2016-12-08	2016	1	0	1	1	0	0	1
M-24A-355	2016-12-08	2016	2	0	1	1	0	0	1
M-24A-355	2016-12-08	2016	4	0	1	1	0	0	1
M-7Sur-116	2016-12-07	2016	1	1	0	1	1	4	1
M-7Sur-116	2016-12-07	2016	3	1	0	1	1	3	1
M-7Sur-116	2016-12-07	2016	5	0	1	1	0	0	1
M-15F-176	2016-09-07	2016	1	1	0	1	1	6	1
M-92-641G	2016-11-18	2016	1	1	0	1	1	6	1
M-92-641G	2016-11-18	2016	1	0	1	1	0	0	1
M-92-641G	2016-11-18	2016	2	1	0	1	1	6	1
M-92-641G	2016-11-18	2016	2	1	0	1	1	7	1
M-92-641G	2016-11-18	2016	4	1	0	1	1	7	1
M-92-640	2016-11-18	2016	1	1	0	1	1	4	1
M-92-640	2016-11-18	2016	1	1	0	1	1	4	1
M-92-640	2016-11-18	2016	1	1	0	1	1	5	1
M-92-640	2016-11-18	2016	1	1	0	1	1	6	1
M-92-640	2016-11-18	2016	1	1	0	1	1	6	1
M-92-640	2016-11-18	2016	1	1	0	1	1	6	1
M-92-640	2016-11-18	2016	2	1	0	1	1	7	1
M-57-688R	2016-11-20	2016	1	0	1	1	0	0	1
P-110-162	2017-02-17	2017	1	0	1	1	0	0	1
P-110-162	2017-02-17	2017	1	0	1	1	0	0	1
P-110-162	2017-02-17	2017	1	0	1	1	0	0	1
P-33-283	2017-02-17	2017	2	1	0	1	1	4	1
M-29B-S/N	2017-02-18	2017	3	1	0	1	1	3	1
M-29B-L5	2017-02-18	2017	1	0	1	1	0	0	1
M-29B-L5	2017-02-18	2017	1	0	1	1	0	0	1
M-29B-L5	2017-02-18	2017	1	0	1	1	0	0	1
M-29B-L5	2017-02-18	2017	5	1	0	1	1	6	1
M-29B-L5	2017-02-18	2017	5	0	1	1	0	0	1
M-29B-L5	2017-02-18	2017	5	0	1	1	0	0	1
M-29B-L5	2017-02-18	2017	7	0	1	1	0	0	1
P-37-174	2017-02-17	2017	1	1	0	1	1	4	1
P-37-174	2017-02-17	2017	1	1	0	1	1	6	1
P-37-174	2017-02-17	2017	1	1	0	1	1	7	1
P-37-174	2017-02-17	2017	1	1	0	1	1	7	1
P-37-174	2017-02-17	2017	1	0	1	1	0	0	1
P-37-174	2017-02-17	2017	2	1	0	1	1	7	1
P-37-174	2017-02-17	2017	2	1	0	1	1	7	1
P-37-174	2017-02-17	2017	2	1	0	1	1	2	1
P-37-174	2017-02-17	2017	3	1	0	1	1	7	1
P-37-174	2017-02-17	2017	3	0	1	1	0	0	1
P-37-174	2017-02-17	2017	3	0	1	1	0	0	1
P-37-174	2017-02-17	2017	5	1	0	1	1	7	1
P-37-174	2017-02-17	2017	5	0	1	1	0	0	1
P-37-174	2017-02-17	2017	5	0	1	1	0	0	1
P-37-174	2017-02-17	2017	6	1	0	1	1	7	1
P-37-174	2017-02-17	2017	7	0	1	1	0	0	1
P-37-174	2017-02-17	2017	8	0	1	1	0	0	1
P-37-174	2017-02-17	2017	9	1	0	1	1	6	1
P-37-174	2017-02-17	2017	9	1	0	1	1	7	1
P-37-174	2017-02-17	2017	9	0	1	1	0	0	1
P-37-174	2017-02-17	2017	10	1	0	1	1	5	1
P-37-174	2017-02-17	2017	10	0	1	1	0	0	1
P-37-174	2017-02-17	2017	11	1	0	1	1	6	1
M-50C-322A	2017-04-26	2017	1	1	0	1	0	1	1
M-50C-322A	2017-04-26	2017	1	0	1	1	0	0	1
M-50C-322A	2017-04-26	2017	1	0	1	1	0	0	1
M-50C-322A	2017-04-26	2017	1	0	1	1	0	0	1
M-50C-322A	2017-04-26	2017	1	0	1	1	0	0	1
M-50C-322A	2017-04-26	2017	2	1	0	1	1	4	1
M-50C-322A	2017-04-26	2017	2	1	0	1	1	2	1
M-50C-322A	2017-04-26	2017	2	0	1	1	0	0	1
M-50C-322A	2017-04-26	2017	2	0	1	1	0	0	1
M-50C-322A	2017-04-26	2017	2	0	1	1	0	0	1
M-50C-322A	2017-04-26	2017	3	0	1	1	0	0	1
M-50C-322A	2017-04-26	2017	3	0	1	1	0	0	1
M-50C-322A	2017-04-26	2017	4	0	1	1	0	0	1
M-50C-322A	2017-04-26	2017	4	0	1	1	0	0	1
M-50C-322A	2017-04-26	2017	5	0	1	1	0	0	1
M-50C-322A	2017-04-26	2017	6	0	1	1	0	0	1
M-50C-322A	2017-04-26	2017	7	0	1	1	0	0	1
M-50C-322A	2017-04-26	2017	8	0	1	1	0	0	1
M-50C-322A	2017-04-26	2017	9	0	1	1	0	0	1
M-135-408	2017-04-25	2017	1	1	0	1	0	1	1
M-135-408	2017-04-25	2017	1	0	1	1	0	0	1
M-135-408	2017-04-25	2017	4	1	0	1	0	1	1
M-135-408	2017-04-25	2017	4	1	0	1	1	2	1
M-135-408	2017-04-25	2017	6	1	0	1	1	6	1
M-135-408	2017-04-25	2017	6	0	1	1	0	0	1
M-141-225	2017-04-26	2017	1	1	0	1	1	3	1
M-141-225	2017-04-26	2017	1	1	0	1	0	1	1
M-141-225	2017-04-26	2017	1	0	1	1	0	0	1
M-141-225	2017-04-26	2017	1	0	1	1	0	0	1
M-141-225	2017-04-26	2017	1	0	1	1	0	0	1
M-141-225	2017-04-26	2017	4	1	0	1	0	1	1
M-139-368A	2017-04-26	2017	1	1	0	1	1	2	1
M-139-368A	2017-04-26	2017	1	1	0	1	1	7	1
M-139-368A	2017-04-26	2017	1	0	1	1	0	0	1
M-139-368A	2017-04-26	2017	2	1	0	1	1	6	1
M-139-368A	2017-04-26	2017	2	1	0	1	1	7	1
M-139-368A	2017-04-26	2017	2	1	0	1	1	7	1
M-139-368A	2017-04-26	2017	2	0	1	1	0	0	1
M-139-368A	2017-04-26	2017	3	0	1	1	0	0	1
M-139-368A	2017-04-26	2017	3	0	1	1	0	0	1
M-139-368A	2017-04-26	2017	5	0	1	1	0	0	1
M-165-L22	2017-04-26	2017	1	1	0	1	1	3	1
M-165-L22	2017-04-26	2017	3	1	0	1	1	6	1
M-165-L22	2017-04-26	2017	4	0	1	1	0	0	1
M-165-L22	2017-04-26	2017	5	1	0	1	0	1	1
M-165-L22	2017-04-26	2017	5	0	1	1	0	0	1
M-50C-309	2017-04-25	2017	1	1	0	1	1	3	1
M-50C-309	2017-04-25	2017	2	0	1	1	0	0	1
M-50C-309	2017-04-25	2017	2	0	1	1	0	0	1
M-50C-309	2017-04-25	2017	3	1	0	1	1	6	1
M-50C-309	2017-04-25	2017	5	0	1	1	0	0	1
M-50C-309	2017-04-25	2017	5	0	1	1	0	0	1
M-50C-S/NA	2017-04-25	2017	2	1	0	1	1	3	1
M-50C-S/NA	2017-04-25	2017	2	0	1	1	0	0	1
M-50C-S/NA	2017-04-25	2017	4	0	1	1	0	0	1
M-50C-S/NA	2017-04-25	2017	5	0	1	1	0	0	1
M-50C-S/NA	2017-04-25	2017	6	1	0	1	1	7	1
M-50C-S/NA	2017-04-25	2017	8	0	1	1	0	0	1
M-118A-S/N	2016-11-02	2016	1	0	0	0	0	0	1
T-15-221	2016-10-07	2016	1	0	0	0	0	0	1
M-15F-173	2016-09-07	2016	1	0	0	0	0	0	1
M-167-391	2017-04-26	2017	1	0	0	0	0	0	1
M-187A-173	2016-10-15	2016	1	0	0	0	0	0	1
M-26-S/N	2016-05-17	2016	1	0	0	0	0	0	1
P-37-168A	2017-02-17	2017	1	0	0	0	0	0	1
M-49-822	2016-07-14	2016	1	0	0	0	0	0	1
M-50A-840	2017-04-25	2017	1	0	0	0	0	0	1
M-50B-330	2017-04-25	2017	1	0	0	0	0	0	1
M-5D-475	2016-11-01	2016	1	0	0	0	0	0	1
M-5E-388	2016-10-14	2016	1	0	0	0	0	0	1
M-7Sur-108	2016-12-07	2016	1	0	0	0	0	0	1
M-23-426C	2016-12-05	2016	1	0	0	0	0	0	1
M-50B-330A	2017-04-26	2017	1	0	0	0	0	0	1
M-50B-309	2017-03-07	2017	1	0	0	0	0	0	1
M-63-1011	2017-09-06	2017	1	1	0	1	1	2	2
M-63-1011	2017-09-06	2017	1	1	0	1	1	7	2
M-63-1011	2017-09-06	2017	1	1	0	1	1	4	2
M-63-1011	2017-09-06	2017	1	1	0	1	1	5	2
M-63-1011	2017-09-06	2017	1	1	0	1	0	1	2
M-63-1011	2017-09-06	2017	1	0	1	1	0	0	2
M-63-1011	2017-09-06	2017	1	0	1	1	0	0	2
M-63-1011	2017-09-06	2017	1	1	0	1	1	7	2
M-63-1011	2017-09-06	2017	1	1	0	1	0	1	2
M-63-1011	2017-09-06	2017	1	0	1	1	0	0	2
M-63-1011	2017-09-06	2017	1	0	1	1	0	0	2
M-63-1011	2017-09-06	2017	1	1	0	1	1	6	2
M-63-1011	2017-09-06	2017	1	1	0	1	0	1	2
M-63-1011	2017-09-06	2017	1	0	1	1	0	0	2
M-63-1011	2017-09-06	2017	1	1	0	1	0	1	2
M-63-1011	2017-09-06	2017	2	0	0	0	0	0	2
M-63-1011	2017-09-06	2017	3	1	0	1	1	4	2
M-63-1011	2017-09-06	2017	3	1	0	1	1	3	2
M-63-1011	2017-09-06	2017	3	0	1	1	0	0	2
M-63-1011	2017-09-06	2017	3	1	0	1	1	7	2
M-63-1011	2017-09-06	2017	3	1	0	1	1	2	2
M-63-1011	2017-09-06	2017	3	0	1	1	0	0	2
M-63-1011	2017-09-06	2017	3	0	1	1	0	0	2
M-63-1011	2017-09-06	2017	3	1	0	1	0	1	2
M-63-1011	2017-09-06	2017	3	0	1	1	0	0	2
M-63-1011	2017-09-06	2017	3	0	1	1	0	0	2
M-63-1011	2017-09-06	2017	3	1	0	1	1	2	2
M-63-1011	2017-09-06	2017	3	1	0	1	1	2	2
M-63-1011	2017-09-06	2017	3	0	1	1	0	0	2
M-63-1011	2017-09-06	2017	3	1	0	1	1	2	2
M-63-1011	2017-09-06	2017	3	1	0	1	1	6	2
M-63-1011	2017-09-06	2017	3	1	0	1	1	7	2
M-63-1011	2017-09-06	2017	3	1	0	1	0	1	2
M-63-1011	2017-09-06	2017	3	1	0	1	1	4	2
M-63-1011	2017-09-06	2017	3	1	0	1	1	4	2
M-63-1011	2017-09-06	2017	3	1	0	1	1	5	2
M-63-1011	2017-09-06	2017	3	1	0	1	1	2	2
M-63-1011	2017-09-06	2017	3	1	0	1	0	1	2
M-63-1011	2017-09-06	2017	3	1	0	1	1	5	2
M-63-1011	2017-09-06	2017	3	0	1	1	0	0	2
M-63-1011	2017-09-06	2017	3	0	1	1	0	0	2
M-63-1011	2017-09-06	2017	3	1	0	1	1	2	2
M-63-1011	2017-09-06	2017	3	0	1	1	0	0	2
M-63-1011	2017-09-06	2017	3	1	0	1	1	3	2
M-63-1011	2017-09-06	2017	3	1	0	1	0	1	2
M-63-1011	2017-09-06	2017	3	1	0	1	0	1	2
M-63-1011	2017-09-06	2017	3	0	1	1	0	0	2
M-63-1011	2017-09-06	2017	3	1	0	1	0	1	2
M-63-1011	2017-09-06	2017	3	1	0	1	0	1	2
M-63-1011	2017-09-06	2017	3	0	1	1	0	0	2
M-63-1011	2017-09-06	2017	3	0	1	1	0	0	2
M-63-1011	2017-09-06	2017	3	1	0	1	1	5	2
M-63-1011	2017-09-06	2017	3	0	1	1	0	0	2
M-63-1011	2017-09-06	2017	3	1	0	1	0	1	2
M-63-1011	2017-09-06	2017	3	1	0	1	1	2	2
M-63-1011	2017-09-06	2017	3	0	1	1	0	0	2
M-63-1011	2017-09-06	2017	3	1	0	1	1	5	2
M-63-1011	2017-09-06	2017	3	1	0	1	1	4	2
M-63-1011	2017-09-06	2017	3	1	0	1	1	7	2
M-63-1011	2017-09-06	2017	3	1	0	1	1	7	2
M-63-1011	2017-09-06	2017	3	1	0	1	0	1	2
M-63-1011	2017-09-06	2017	3	1	0	1	1	2	2
M-63-1011	2017-09-06	2017	3	1	0	1	1	4	2
M-63-1011	2017-09-06	2017	3	1	0	1	0	1	2
M-63-1011	2017-09-06	2017	3	1	0	1	0	1	2
M-63-1011	2017-09-06	2017	3	1	0	1	0	1	2
M-63-1011	2017-09-06	2017	3	1	0	1	1	6	2
M-63-1011	2017-09-06	2017	3	1	0	1	1	6	2
M-63-1011	2017-09-06	2017	3	1	0	1	1	2	2
M-63-1011	2017-09-06	2017	3	0	1	1	0	0	2
M-63-1011	2017-09-06	2017	3	1	0	1	1	2	2
M-63-1011	2017-09-06	2017	3	1	0	1	1	2	2
M-63-1011	2017-09-06	2017	3	0	1	1	0	0	2
M-63-1011	2017-09-06	2017	3	0	1	1	0	0	2
M-63-1011	2017-09-06	2017	3	1	0	1	1	2	2
M-63-1011	2017-09-06	2017	3	1	0	1	1	4	2
M-63-1011	2017-09-06	2017	3	1	0	1	1	4	2
M-63-1011	2017-09-06	2017	3	1	0	1	1	4	2
M-63-1011	2017-09-06	2017	3	1	0	1	0	1	2
M-63-1011	2017-09-06	2017	3	1	0	1	1	2	2
M-63-1011	2017-09-06	2017	3	1	0	1	1	2	2
M-63-1011	2017-09-06	2017	3	1	0	1	0	1	2
M-63-1011	2017-09-06	2017	3	1	0	1	1	2	2
M-63-1011	2017-09-06	2017	3	1	0	1	1	2	2
M-63-1011	2017-09-06	2017	3	1	0	1	1	7	2
M-63-1011	2017-09-06	2017	3	1	0	1	1	2	2
M-63-1011	2017-09-06	2017	3	1	0	1	1	2	2
M-63-1011	2017-09-06	2017	3	1	0	1	1	5	2
M-63-1011	2017-09-06	2017	3	1	0	1	1	5	2
M-63-1011	2017-09-06	2017	3	1	0	1	1	2	2
M-63-1011	2017-09-06	2017	3	0	1	1	0	0	2
M-63-1011	2017-09-06	2017	3	1	0	1	1	4	2
M-63-1011	2017-09-06	2017	3	0	1	1	0	0	2
M-63-1011	2017-09-06	2017	3	1	0	1	1	4	2
M-63-1011	2017-09-06	2017	3	1	0	1	0	1	2
M-63-1011	2017-09-06	2017	3	1	0	1	1	3	2
M-63-1011	2017-09-06	2017	3	1	0	1	1	2	2
M-63-1011	2017-09-06	2017	3	0	1	1	0	0	2
M-63-1011	2017-09-06	2017	3	1	0	1	1	2	2
M-63-1011	2017-09-06	2017	3	0	1	1	0	0	2
M-63-1011	2017-09-06	2017	3	1	0	1	0	1	2
M-63-1011	2017-09-06	2017	3	1	0	1	1	2	2
M-63-1011	2017-09-06	2017	3	1	0	1	1	5	2
M-63-1011	2017-09-06	2017	3	1	0	1	0	1	2
M-63-1011	2017-09-06	2017	3	0	1	1	0	0	2
M-63-1011	2017-09-06	2017	3	1	0	1	1	2	2
M-63-1011	2017-09-06	2017	3	1	0	1	1	2	2
M-63-1011	2017-09-06	2017	3	1	0	1	1	3	2
M-63-1011	2017-09-06	2017	3	1	0	1	0	1	2
M-63-1011	2017-09-06	2017	3	1	0	1	1	4	2
M-63-1011	2017-09-06	2017	3	1	0	1	1	2	2
M-63-1011	2017-09-06	2017	3	1	0	1	1	2	2
M-63-1011	2017-09-06	2017	3	0	1	1	0	0	2
M-63-1011	2017-09-06	2017	3	1	0	1	1	2	2
M-63-1011	2017-09-06	2017	3	1	0	1	1	4	2
M-63-1011	2017-09-06	2017	3	1	0	1	1	4	2
M-63-1011	2017-09-06	2017	3	1	0	1	0	1	2
M-63-1011	2017-09-06	2017	3	1	0	1	1	6	2
M-63-1011	2017-09-06	2017	3	1	0	1	1	4	2
M-63-1011	2017-09-06	2017	3	1	0	1	1	2	2
M-63-1011	2017-09-06	2017	3	1	0	1	0	1	2
M-63-1011	2017-09-06	2017	3	1	0	1	1	6	2
M-63-1011	2017-09-06	2017	3	0	1	1	0	0	2
M-63-1011	2017-09-06	2017	3	1	0	1	0	1	2
M-63-1011	2017-09-06	2017	3	0	1	1	0	0	2
M-63-1011	2017-09-06	2017	3	1	0	1	1	6	2
M-63-1011	2017-09-06	2017	3	0	1	1	0	0	2
M-63-1011	2017-09-06	2017	3	1	0	1	1	5	2
M-63-1011	2017-09-06	2017	4	0	0	0	0	0	2
M-63-1011	2017-09-06	2017	5	0	1	1	0	0	2
M-63-1011	2017-09-06	2017	5	1	0	1	0	1	2
M-63-1011	2017-09-06	2017	5	0	1	1	0	0	2
M-63-1011	2017-09-06	2017	5	0	1	1	0	0	2
M-63-1011	2017-09-06	2017	5	1	0	1	1	2	2
M-63-1011	2017-09-06	2017	5	1	0	1	1	2	2
M-63-1011	2017-09-06	2017	5	0	1	1	0	0	2
M-63-1011	2017-09-06	2017	5	1	0	1	1	3	2
M-63-1011	2017-09-06	2017	5	1	0	1	1	5	2
M-63-1011	2017-09-06	2017	5	1	0	1	1	2	2
M-63-1011	2017-09-06	2017	5	0	1	1	0	0	2
M-63-1011	2017-09-06	2017	5	1	0	1	1	2	2
M-63-1011	2017-09-06	2017	5	1	0	1	1	2	2
M-63-1011	2017-09-06	2017	5	1	0	1	1	5	2
M-63-1011	2017-09-06	2017	5	0	1	1	0	0	2
M-63-1011	2017-09-06	2017	5	1	0	1	0	1	2
M-63-1011	2017-09-06	2017	5	1	0	1	1	3	2
M-63-1011	2017-09-06	2017	6	1	0	1	1	2	2
M-63-1011	2017-09-06	2017	6	1	0	1	0	1	2
M-63-1011	2017-09-06	2017	6	1	0	1	1	7	2
M-63-1011	2017-09-06	2017	6	0	1	1	0	0	2
M-63-1011	2017-09-06	2017	6	1	0	1	1	3	2
M-63-1011	2017-09-06	2017	6	1	0	1	0	1	2
M-63-1011	2017-09-06	2017	6	0	1	1	0	0	2
M-63-1011	2017-09-06	2017	6	1	0	1	1	2	2
M-63-1011	2017-09-06	2017	6	1	0	1	1	2	2
M-63-1011	2017-09-06	2017	6	1	0	1	1	2	2
M-63-1011	2017-09-06	2017	6	1	0	1	1	3	2
M-63-1011	2017-09-06	2017	6	1	0	1	1	4	2
M-63-1011	2017-09-06	2017	6	1	0	1	1	7	2
M-63-1011	2017-09-06	2017	6	0	1	1	0	0	2
M-63-1011	2017-09-06	2017	6	1	0	1	1	3	2
M-63-1011	2017-09-06	2017	6	1	0	1	1	5	2
M-63-1011	2017-09-06	2017	7	0	1	1	0	0	2
M-63-1011	2017-09-06	2017	7	0	1	1	0	0	2
M-63-1011	2017-09-06	2017	7	1	0	1	1	7	2
M-63-1011	2017-09-06	2017	7	0	1	1	0	0	2
M-63-1011	2017-09-06	2017	7	1	0	1	1	7	2
M-63-1011	2017-09-06	2017	7	1	0	1	1	3	2
M-63-1011	2017-09-06	2017	7	0	1	1	0	0	2
M-63-1011	2017-09-06	2017	7	1	0	1	0	1	2
M-63-1011	2017-09-06	2017	7	1	0	1	1	7	2
M-63-1011	2017-09-06	2017	7	0	1	1	0	0	2
M-63-1011	2017-09-06	2017	7	0	1	1	0	0	2
M-63-1011	2017-09-06	2017	7	0	1	1	0	0	2
M-63-1011	2017-09-06	2017	7	1	0	1	0	1	2
M-63-1011	2017-09-06	2017	8	1	0	1	1	2	2
M-63-1011	2017-09-06	2017	8	1	0	1	1	5	2
M-63-1011	2017-09-06	2017	8	1	0	1	1	2	2
M-63-1011	2017-09-06	2017	8	1	0	1	1	4	2
M-63-1011	2017-09-06	2017	8	0	1	1	0	0	2
M-63-1011	2017-09-06	2017	8	1	0	1	1	3	2
M-63-1011	2017-09-06	2017	8	0	1	1	0	0	2
M-63-1011	2017-09-06	2017	8	1	0	1	1	5	2
M-63-1011	2017-09-06	2017	8	1	0	1	1	4	2
M-63-1011	2017-09-06	2017	8	1	0	1	1	2	2
M-63-1011	2017-09-06	2017	8	1	0	1	1	2	2
M-63-1011	2017-09-06	2017	8	1	0	1	1	2	2
M-63-1011	2017-09-06	2017	8	1	0	1	1	2	2
M-63-1011	2017-09-06	2017	8	1	0	1	1	2	2
M-63-1011	2017-09-06	2017	9	0	1	1	0	0	2
M-63-1011	2017-09-06	2017	9	1	0	1	1	2	2
M-63-1011	2017-09-06	2017	9	1	0	1	0	1	2
M-63-1011	2017-09-06	2017	9	0	1	1	0	0	2
M-63-1011	2017-09-06	2017	9	1	0	1	1	2	2
M-63-1011	2017-09-06	2017	9	0	1	1	0	0	2
M-63-1011	2017-09-06	2017	9	1	0	1	0	1	2
M-63-1011	2017-09-06	2017	9	0	1	1	0	0	2
M-63-1011	2017-09-06	2017	9	1	0	1	0	1	2
M-63-1011	2017-09-06	2017	9	1	0	1	1	3	2
M-63-1011	2017-09-06	2017	11	1	0	1	1	6	2
M-63-1011	2017-09-06	2017	11	0	1	1	0	0	2
M-63-1011	2017-09-06	2017	11	0	1	1	0	0	2
M-63-1011	2017-09-06	2017	11	1	0	1	1	3	2
M-63-1011	2017-09-06	2017	11	1	0	1	1	6	2
M-63-1011	2017-09-06	2017	11	1	0	1	1	2	2
M-63-1011	2017-09-06	2017	11	1	0	1	0	1	2
M-63-1011	2017-09-06	2017	11	0	1	1	0	0	2
M-63-1011	2017-09-06	2017	11	0	1	1	0	0	2
M-63-1011	2017-09-06	2017	11	1	0	1	1	2	2
M-63-1011	2017-09-06	2017	12	0	1	1	0	0	2
M-63-1011	2017-09-06	2017	12	0	1	1	0	0	2
M-63-1011	2017-09-06	2017	12	1	0	1	0	1	2
M-63-1011	2017-09-06	2017	10	0	1	1	0	0	2
M-63-1011	2017-09-06	2017	10	1	0	1	1	7	2
M-50B-S/N L1	2017-11-29	2017	1	0	1	1	0	0	2
M-50B-S/N L1	2017-11-29	2017	1	1	0	1	1	4	2
M-50B-S/N L1	2017-11-29	2017	1	1	0	1	0	1	2
M-50B-S/N L1	2017-11-29	2017	1	0	1	1	0	0	2
M-50B-S/N L1	2017-11-29	2017	1	0	1	1	0	0	2
M-50B-S/N L1	2017-11-29	2017	1	1	0	1	1	2	2
M-50B-S/N L1	2017-11-29	2017	1	0	1	1	0	0	2
M-50B-S/N L1	2017-11-29	2017	1	1	0	1	1	5	2
M-50B-S/N L1	2017-11-29	2017	1	1	0	1	1	2	2
M-50B-S/N L1	2017-11-29	2017	1	1	0	1	1	3	2
M-50B-S/N L1	2017-11-29	2017	1	1	0	1	1	6	2
M-50B-S/N L1	2017-11-29	2017	1	1	0	1	1	5	2
M-50B-S/N L1	2017-11-29	2017	2	1	0	1	1	4	2
M-50B-S/N L1	2017-11-29	2017	2	0	1	1	0	0	2
M-50B-S/N L1	2017-11-29	2017	2	1	0	1	1	2	2
M-50B-S/N L1	2017-11-29	2017	2	0	1	1	0	0	2
M-50B-S/N L1	2017-11-29	2017	3	1	0	1	0	1	2
M-50B-S/N L1	2017-11-29	2017	3	1	0	1	1	2	2
M-50B-S/N L1	2017-11-29	2017	4	1	0	1	1	2	2
M-50B-S/N L1	2017-11-29	2017	4	1	0	1	1	2	2
M-50B-S/N L1	2017-11-29	2017	5	0	1	1	0	0	2
M-50B-S/N L1	2017-11-29	2017	6	1	0	1	1	2	2
M-50B-S/N L1	2017-11-29	2017	7	1	0	1	1	2	2
M-50B-S/N L1	2017-11-29	2017	7	1	0	1	1	2	2
M-50B-S/N L1	2017-11-29	2017	8	1	0	1	1	5	2
M-50B-S/N L1	2017-11-29	2017	9	1	0	1	1	7	2
M-50B-S/N L1	2017-11-29	2017	9	1	0	1	1	2	2
M-50B-S/N L1	2017-11-29	2017	9	0	1	1	0	0	2
M-50B-S/N L1	2017-11-29	2017	9	1	0	1	1	7	2
M-50B-S/N L1	2017-11-29	2017	10	1	0	1	1	3	2
M-50B-S/N L1	2017-11-29	2017	10	1	0	1	1	2	2
M-50B-S/N L1	2017-11-29	2017	11	1	0	1	1	3	2
M-50B-S/N L1	2017-11-29	2017	11	0	1	1	0	0	2
M-50B-S/N L1	2017-11-29	2017	12	0	1	1	0	0	2
M-50B-S/N L1	2017-11-29	2017	12	1	0	1	1	3	2
M-50B-S/N L1	2017-11-29	2017	12	1	0	1	1	2	2
M-50B-S/N L1	2017-11-29	2017	12	0	1	1	0	0	2
M-50B-S/N L1	2017-11-29	2017	3	0	1	1	0	0	2
M-50B-S/N L1	2017-11-29	2017	3	1	0	1	1	3	2
M-138-188	2017-09-13	2017	1	1	0	1	1	2	2
M-138-188	2017-09-13	2017	1	1	0	1	1	2	2
M-138-188	2017-09-13	2017	1	0	1	1	0	0	2
M-138-188	2017-09-13	2017	1	1	0	1	1	7	2
M-138-188	2017-09-13	2017	1	1	0	1	0	1	2
M-138-188	2017-09-13	2017	1	1	0	1	1	6	2
M-138-188	2017-09-13	2017	2	1	0	1	0	1	2
M-138-188	2017-09-13	2017	2	1	0	1	1	4	2
M-138-188	2017-09-13	2017	2	0	1	1	0	0	2
M-138-188	2017-09-13	2017	2	1	0	1	1	4	2
M-138-188	2017-09-13	2017	2	1	0	1	1	4	2
M-138-188	2017-09-13	2017	2	1	0	1	1	2	2
M-138-188	2017-09-13	2017	2	0	1	1	0	0	2
M-138-188	2017-09-13	2017	2	1	0	1	1	6	2
M-138-188	2017-09-13	2017	2	0	1	1	0	0	2
M-138-188	2017-09-13	2017	3	1	0	1	1	7	2
M-138-188	2017-09-13	2017	4	1	0	1	1	4	2
M-138-188	2017-09-13	2017	4	1	0	1	0	1	2
M-138-188	2017-09-13	2017	4	1	0	1	0	1	2
M-138-188	2017-09-13	2017	4	1	0	1	1	4	2
M-138-188	2017-09-13	2017	5	0	1	1	0	0	2
M-138-188	2017-09-13	2017	5	1	0	1	1	2	2
M-138-188	2017-09-13	2017	5	1	0	1	1	4	2
M-138-188	2017-09-13	2017	5	1	0	1	0	1	2
M-138-188	2017-09-13	2017	5	0	1	1	0	0	2
M-138-188	2017-09-13	2017	6	1	0	1	1	2	2
M-138-188	2017-09-13	2017	6	0	1	1	0	0	2
M-138-188	2017-09-13	2017	6	0	1	1	0	0	2
M-138-188	2017-09-13	2017	6	1	0	1	1	3	2
M-138-188	2017-09-13	2017	7	0	0	0	0	0	2
M-138-188	2017-09-13	2017	8	1	0	1	1	5	2
M-61-377A	2017-11-15	2017	2	1	0	1	1	3	2
M-63-1007	2017-11-01	2017	1	1	0	1	1	3	2
M-63-1007	2017-11-01	2017	1	0	1	1	0	0	2
M-63-1007	2017-11-01	2017	1	1	0	1	1	7	2
M-63-1007	2017-11-01	2017	1	1	0	1	0	1	2
M-63-1007	2017-11-01	2017	1	0	1	1	0	0	2
M-63-1007	2017-11-01	2017	1	0	1	1	0	0	2
M-63-1007	2017-11-01	2017	1	0	1	1	0	0	2
M-63-1007	2017-11-01	2017	1	1	0	1	1	4	2
M-63-1007	2017-11-01	2017	1	1	0	1	1	2	2
M-63-1007	2017-11-01	2017	1	1	0	1	1	2	2
M-63-1007	2017-11-01	2017	1	1	0	1	0	1	2
M-63-1007	2017-11-01	2017	1	0	1	1	0	0	2
M-63-1007	2017-11-01	2017	1	1	0	1	1	3	2
M-63-1007	2017-11-01	2017	1	1	0	1	0	1	2
M-63-1007	2017-11-01	2017	1	0	1	1	0	0	2
M-63-1007	2017-11-01	2017	1	1	0	1	0	1	2
M-63-1007	2017-11-01	2017	1	1	0	1	1	7	2
M-63-1007	2017-11-01	2017	1	1	0	1	1	7	2
M-63-1007	2017-11-01	2017	1	1	0	1	1	6	2
M-63-1007	2017-11-01	2017	1	1	0	1	1	2	2
M-63-1007	2017-11-01	2017	1	1	0	1	1	7	2
M-63-1007	2017-11-01	2017	1	0	1	1	0	0	2
M-63-1007	2017-11-01	2017	1	1	0	1	1	3	2
M-63-1007	2017-11-01	2017	1	0	1	1	0	0	2
M-63-1007	2017-11-01	2017	2	1	0	1	1	2	2
M-63-1007	2017-11-01	2017	2	0	1	1	0	0	2
M-63-1007	2017-11-01	2017	2	0	1	1	0	0	2
M-63-1007	2017-11-01	2017	2	0	1	1	0	0	2
M-63-1007	2017-11-01	2017	2	0	1	1	0	0	2
M-63-1007	2017-11-01	2017	2	1	0	1	1	2	2
M-63-1007	2017-11-01	2017	2	1	0	1	1	2	2
M-63-1007	2017-11-01	2017	2	1	0	1	1	7	2
M-63-1007	2017-11-01	2017	2	1	0	1	1	4	2
M-63-1007	2017-11-01	2017	2	1	0	1	1	3	2
M-63-1007	2017-11-01	2017	2	1	0	1	1	2	2
M-63-1007	2017-11-01	2017	2	0	1	1	0	0	2
M-63-1007	2017-11-01	2017	2	1	0	1	1	3	2
M-63-1007	2017-11-01	2017	2	0	1	1	0	0	2
M-63-1007	2017-11-01	2017	3	1	0	1	1	4	2
M-63-1007	2017-11-01	2017	3	0	1	1	0	0	2
M-63-1007	2017-11-01	2017	3	1	0	1	1	2	2
M-63-1007	2017-11-01	2017	3	1	0	1	1	7	2
M-63-1007	2017-11-01	2017	3	1	0	1	1	2	2
M-63-1007	2017-11-01	2017	3	0	1	1	0	0	2
M-63-1007	2017-11-01	2017	3	1	0	1	1	3	2
M-63-1007	2017-11-01	2017	3	1	0	1	0	1	2
M-63-1007	2017-11-01	2017	3	1	0	1	1	4	2
M-63-1007	2017-11-01	2017	3	1	0	1	1	3	2
M-63-1007	2017-11-01	2017	3	0	1	1	0	0	2
M-63-1007	2017-11-01	2017	4	1	0	1	1	7	2
M-63-1007	2017-11-01	2017	4	1	0	1	1	7	2
M-63-1007	2017-11-01	2017	4	1	0	1	1	2	2
M-63-1007	2017-11-01	2017	4	1	0	1	1	3	2
M-50B-SN	2017-11-27	2017	1	1	0	1	1	6	2
M-63-1007	2017-11-01	2017	4	0	1	1	0	0	2
M-63-1007	2017-11-01	2017	5	0	1	1	0	0	2
M-63-1007	2017-11-01	2017	5	1	0	1	1	2	2
M-63-1007	2017-11-01	2017	5	1	0	1	1	5	2
M-63-1007	2017-11-01	2017	5	0	1	1	0	0	2
M-122-1000	2017-11-01	2017	1	0	1	1	0	0	2
M-63-1007	2017-11-01	2017	5	0	1	1	0	0	2
M-63-1007	2017-11-01	2017	5	1	0	1	1	2	2
M-63-1007	2017-11-01	2017	5	1	0	1	1	7	2
M-63-1007	2017-11-01	2017	5	0	1	1	0	0	2
M-63-1007	2017-11-01	2017	6	1	0	1	1	2	2
M-63-1007	2017-11-01	2017	6	1	0	1	1	2	2
M-63-1007	2017-11-01	2017	7	1	0	1	1	4	2
M-138-188	2017-09-13	2017	2	0	1	1	0	0	2
M-63-1007	2017-11-01	2017	7	1	0	1	1	2	2
M-63-1007	2017-11-01	2017	7	0	1	1	0	0	2
M-63-1007	2017-11-01	2017	7	1	0	1	1	7	2
M-63-1007	2017-11-01	2017	7	1	0	1	1	2	2
M-63-1007	2017-11-01	2017	7	1	0	1	1	7	2
M-63-1007	2017-11-01	2017	7	1	0	1	1	7	2
M-63-1007	2017-11-01	2017	7	1	0	1	1	2	2
M-63-1007	2017-11-01	2017	7	1	0	1	1	7	2
M-63-1007	2017-11-01	2017	7	1	0	1	1	5	2
M-63-1007	2017-11-01	2017	7	1	0	1	1	7	2
M-63-1007	2017-11-01	2017	7	1	0	1	1	2	2
M-63-1007	2017-11-01	2017	7	1	0	1	1	4	2
M-63-1007	2017-11-01	2017	7	1	0	1	1	6	2
M-63-1007	2017-11-01	2017	7	1	0	1	1	7	2
M-63-1007	2017-11-01	2017	7	1	0	1	1	6	2
M-63-1007	2017-11-01	2017	7	0	1	1	0	0	2
M-63-1007	2017-11-01	2017	7	1	0	1	1	5	2
M-63-1007	2017-11-01	2017	7	1	0	1	1	2	2
M-63-1007	2017-11-01	2017	7	1	0	1	1	5	2
M-63-1007	2017-11-01	2017	8	1	0	1	1	3	2
M-63-1007	2017-11-01	2017	8	1	0	1	1	7	2
M-63-1007	2017-11-01	2017	8	1	0	1	1	3	2
M-63-1007	2017-11-01	2017	8	1	0	1	0	1	2
M-63-1007	2017-11-01	2017	8	0	1	1	0	0	2
M-63-1007	2017-11-01	2017	8	1	0	1	1	3	2
M-63-1007	2017-11-01	2017	8	0	1	1	0	0	2
M-63-1007	2017-11-01	2017	9	1	0	1	1	4	2
M-63-1007	2017-11-01	2017	9	1	0	1	1	4	2
M-63-1007	2017-11-01	2017	9	0	1	1	0	0	2
M-50B-337	2017-09-05	2017	2	1	0	1	1	6	2
M-50B-337	2017-09-05	2017	2	1	0	1	1	6	2
M-50B-337	2017-09-05	2017	2	1	0	1	1	6	2
M-50B-337	2017-09-05	2017	2	0	1	1	0	0	2
M-50B-337	2017-09-05	2017	2	1	0	1	1	7	2
M-50B-337	2017-09-05	2017	2	1	0	1	1	3	2
M-50B-337	2017-09-05	2017	2	1	0	1	1	7	2
M-50B-337	2017-09-05	2017	2	1	0	1	1	3	2
M-50B-337	2017-09-05	2017	2	1	0	1	1	6	2
M-50B-337	2017-09-05	2017	2	0	1	1	0	0	2
M-50B-337	2017-09-05	2017	2	1	0	1	1	7	2
M-50B-337	2017-09-05	2017	3	1	0	1	1	2	2
M-50B-337	2017-09-05	2017	4	1	0	1	1	6	2
M-50B-337	2017-09-05	2017	4	1	0	1	1	6	2
M-50B-337	2017-09-05	2017	4	0	1	1	0	0	2
M-50B-337	2017-09-05	2017	4	1	0	1	1	2	2
M-50B-337	2017-09-05	2017	4	1	0	1	1	6	2
M-50B-337	2017-09-05	2017	4	0	1	1	0	0	2
M-50B-337	2017-09-05	2017	5	1	0	1	0	1	2
M-50B-337	2017-09-05	2017	5	0	1	1	0	0	2
M-50B-337	2017-09-05	2017	5	1	0	1	1	5	2
M-50B-337	2017-09-05	2017	5	0	1	1	0	0	2
M-50B-337	2017-09-05	2017	5	1	0	1	1	4	2
M-50B-337	2017-09-05	2017	5	1	0	1	1	3	2
M-50B-337	2017-09-05	2017	5	1	0	1	1	7	2
M-50B-337	2017-09-05	2017	5	1	0	1	1	2	2
M-50B-337	2017-09-05	2017	6	1	0	1	1	6	2
M-50B-337	2017-09-05	2017	6	0	1	1	0	0	2
M-50B-337	2017-09-05	2017	6	0	1	1	0	0	2
M-50B-337	2017-09-05	2017	8	0	1	1	0	0	2
M-50B-337	2017-09-05	2017	9	1	0	1	1	6	2
M-50B-337	2017-09-05	2017	9	1	0	1	1	4	2
M-50B-337	2017-09-05	2017	9	1	0	1	1	6	2
M-50B-337	2017-09-05	2017	9	1	0	1	1	2	2
M-50B-337	2017-09-05	2017	9	0	1	1	0	0	2
M-34-497C	2017-11-15	2017	1	0	1	1	0	0	2
M-34-497C	2017-11-15	2017	1	0	1	1	0	0	2
M-34-497C	2017-11-15	2017	1	0	1	1	0	0	2
M-34-497C	2017-11-15	2017	1	1	0	1	1	4	2
M-34-497C	2017-11-15	2017	2	0	1	1	0	0	2
M-34-497C	2017-11-15	2017	4	1	0	1	1	6	2
M-34-497C	2017-11-15	2017	7	1	0	1	1	3	2
M-34-497C	2017-11-15	2017	8	1	0	1	1	7	2
M-34-497C	2017-11-15	2017	20	1	0	1	1	5	2
M-34-497B	2017-11-15	2017	1	1	0	1	1	2	2
M-34-497B	2017-11-15	2017	1	1	0	1	1	6	2
M-34-497B	2017-11-15	2017	1	0	1	1	0	0	2
M-34-497B	2017-11-15	2017	1	1	0	1	1	6	2
M-34-497B	2017-11-15	2017	1	1	0	1	0	1	2
M-34-497B	2017-11-15	2017	1	1	0	1	0	1	2
M-34-497B	2017-11-15	2017	1	0	1	1	0	0	2
M-34-497B	2017-11-15	2017	2	1	0	1	1	6	2
M-34-497B	2017-11-15	2017	2	1	0	1	1	4	2
M-34-497B	2017-11-15	2017	3	1	0	1	0	1	2
M-34-497B	2017-11-15	2017	5	1	0	1	1	2	2
M-34-497B	2017-11-15	2017	5	1	0	1	1	2	2
M-34-497B	2017-11-15	2017	6	0	1	1	0	0	2
M-34-497B	2017-11-15	2017	6	1	0	1	1	2	2
M-50C-333A	2017-10-30	2017	1	1	0	1	1	6	2
M-50C-333A	2017-10-30	2017	1	1	0	1	1	6	2
M-50C-333A	2017-10-30	2017	2	0	1	1	0	0	2
M-50C-333A	2017-10-30	2017	2	0	1	1	0	0	2
M-50C-333A	2017-10-30	2017	4	1	0	1	0	1	2
M-50C-333A	2017-10-30	2017	7	1	0	1	0	1	2
M-50C-333A	2017-10-30	2017	9	1	0	1	1	6	2
M-165-304	2017-11-27	2017	2	1	0	1	1	2	2
M-165-304	2017-11-27	2017	3	1	0	1	1	5	2
M-61-375A		2016	1	0	1	1	0	0	2
M-61-375A		2016	1	1	0	1	1	7	2
M-61-375A		2016	2	1	0	1	1	5	2
M-61-375A		2016	4	0	1	1	0	0	2
M-138-217	2017-09-13	2017	1	1	0	1	1	2	2
M-138-217	2017-09-13	2017	1	1	0	1	1	4	2
M-138-217	2017-09-13	2017	1	1	0	1	1	5	2
M-138-217	2017-09-13	2017	1	1	0	1	1	3	2
M-138-217	2017-09-13	2017	3	1	0	1	1	7	2
M-138-217	2017-09-13	2017	3	1	0	1	1	7	2
M-138-217	2017-09-13	2017	4	1	0	1	1	2	2
M-138-217	2017-09-13	2017	4	1	0	1	1	4	2
M-138-217	2017-09-13	2017	4	0	1	1	0	0	2
M-138-217	2017-09-13	2017	8	1	0	1	1	5	2
M-138-217	2017-09-13	2017	8	1	0	1	1	5	2
M-138-217	2017-09-13	2017	10	1	0	1	1	6	2
M-138-217	2017-09-13	2017	13	1	0	1	0	1	2
M-34-393	2017-11-15	2017	1	1	0	1	1	7	2
M-50C-S/NL6	2017-11-27	2017	1	0	1	1	0	0	2
M-50C-S/NL6	2017-11-27	2017	1	0	1	1	0	0	2
M-50C-S/NL6	2017-11-27	2017	1	1	0	1	1	4	2
M-50C-S/NL6	2017-11-27	2017	1	1	0	1	1	2	2
M-50C-S/NL6	2017-11-27	2017	2	1	0	1	1	6	2
M-50C-S/NL6	2017-11-27	2017	3	0	1	1	0	0	2
M-50C-S/NL6	2017-11-27	2017	3	0	1	1	0	0	2
M-50C-S/NL6	2017-11-27	2017	3	1	0	1	1	4	2
M-50C-S/NL6	2017-11-27	2017	3	0	1	1	0	0	2
M-50C-S/NL6	2017-11-27	2017	4	1	0	1	1	3	2
M-50C-S/NL6	2017-11-27	2017	4	1	0	1	0	1	2
M-50C-S/NL6	2017-11-27	2017	5	0	1	1	0	0	2
M-50C-S/NL6	2017-11-27	2017	5	0	1	1	0	0	2
M-50C-S/NL6	2017-11-27	2017	6	0	1	1	0	0	2
M-50C-S/NL6	2017-11-27	2017	7	1	0	1	1	6	2
M-50C-S/NL6	2017-11-27	2017	8	1	0	1	1	3	2
M-50C-S/NL6	2017-11-27	2017	8	1	0	1	1	7	2
M-50C-S/NL6	2017-11-27	2017	9	1	0	1	1	6	2
M-50C-S/NL6	2017-11-27	2017	12	0	1	1	0	0	2
M-50B-343	2017-11-29	2017	1	1	0	1	1	6	2
M-50B-343	2017-11-29	2017	1	1	0	1	1	5	2
M-50B-343	2017-11-29	2017	1	1	0	1	1	3	2
M-50B-343	2017-11-29	2017	2	1	0	1	1	2	2
M-50B-343	2017-11-29	2017	2	1	0	1	1	3	2
M-50B-343	2017-11-29	2017	2	0	1	1	0	0	2
M-50B-343	2017-11-29	2017	2	1	0	1	1	7	2
M-50B-343	2017-11-29	2017	2	1	0	1	1	2	2
M-50B-343	2017-11-29	2017	2	1	0	1	1	6	2
M-50B-343	2017-11-29	2017	2	1	0	1	1	5	2
M-50B-343	2017-11-29	2017	2	1	0	1	0	1	2
M-50B-343	2017-11-29	2017	3	0	1	1	0	0	2
M-50B-343	2017-11-29	2017	3	1	0	1	1	7	2
M-50B-343	2017-11-29	2017	3	1	0	1	1	3	2
M-50B-343	2017-11-29	2017	3	1	0	1	1	7	2
M-50B-343	2017-11-29	2017	3	1	0	1	1	6	2
M-50B-343	2017-11-29	2017	4	1	0	1	1	4	2
M-50B-343	2017-11-29	2017	5	0	1	1	0	0	2
M-50B-343	2017-11-29	2017	5	1	0	1	1	4	2
M-50B-343	2017-11-29	2017	5	0	1	1	0	0	2
M-50B-343	2017-11-29	2017	5	1	0	1	1	6	2
M-50B-343	2017-11-29	2017	5	1	0	1	1	5	2
M-50B-343	2017-11-29	2017	6	1	0	1	1	2	2
M-50B-343	2017-11-29	2017	7	0	1	1	0	0	2
M-50B-343	2017-11-29	2017	7	1	0	1	0	1	2
M-50B-317	2017-12-04	2017	1	0	1	1	0	0	2
M-50B-317	2017-12-04	2017	1	1	0	1	1	7	2
M-50B-317	2017-12-04	2017	1	1	0	1	1	7	2
M-50B-317	2017-12-04	2017	1	1	0	1	1	2	2
M-50B-317	2017-12-04	2017	1	0	1	1	0	0	2
M-50B-302L3	2017-12-05	2017	1	0	1	1	0	0	2
M-50B-302L3	2017-12-05	2017	1	0	1	1	0	0	2
M-50B-302L3	2017-12-05	2017	2	0	1	1	0	0	2
M-50B-302L3	2017-12-05	2017	3	0	1	1	0	0	2
M-50B-302L3	2017-12-05	2017	3	0	1	1	0	0	2
M-50B-302L3	2017-12-05	2017	5	0	1	1	0	0	2
M-50B-302L3	2017-12-05	2017	5	1	0	1	1	2	2
M-50B-302L3	2017-12-05	2017	5	0	1	1	0	0	2
M-50B-302L3	2017-12-05	2017	6	1	0	1	0	1	2
M-50B-302L3	2017-12-05	2017	6	1	0	1	1	6	2
M-50B-302L3	2017-12-05	2017	8	1	0	1	1	2	2
M-167-S/NL5	2017-11-28	2017	1	1	0	1	1	6	2
M-167-S/NL5	2017-11-28	2017	2	1	0	1	1	4	2
M-167-S/NL5	2017-11-28	2017	3	1	0	1	1	6	2
M-167-S/NL5	2017-11-28	2017	5	1	0	1	1	7	2
M-167-S/NL5	2017-11-28	2017	6	1	0	1	1	2	2
M-167-S/NL5	2017-11-28	2017	6	1	0	1	1	7	2
M-167-S/NL5	2017-11-28	2017	6	1	0	1	1	6	2
M-167-S/NL5	2017-11-28	2017	6	1	0	1	0	1	2
M-50B-302L3	2017-12-05	2017	1	0	1	1	0	0	2
M-50B-302L3	2017-12-05	2017	1	1	0	1	1	5	2
M-50B-302L3	2017-12-05	2017	1	1	0	1	1	6	2
M-50B-302L3	2017-12-05	2017	1	1	0	1	1	7	2
M-50B-302L3	2017-12-05	2017	1	1	0	1	1	2	2
M-50B-302L3	2017-12-05	2017	1	1	0	1	0	1	2
M-50B-302L3	2017-12-05	2017	1	1	0	1	1	2	2
M-50B-302L3	2017-12-05	2017	1	1	0	1	1	6	2
M-50B-302L3	2017-12-05	2017	2	1	0	1	1	7	2
M-50B-302L3	2017-12-05	2017	3	1	0	1	1	7	2
M-50B-302L3	2017-12-05	2017	3	0	1	1	0	0	2
M-50B-302L3	2017-12-05	2017	3	0	1	1	0	0	2
M-50B-302L3	2017-12-05	2017	5	1	0	1	0	1	2
M-50B-302L3	2017-12-05	2017	5	0	1	1	0	0	2
M-50B-302L3	2017-12-05	2017	6	1	0	1	1	6	2
M-50B-302L3	2017-12-05	2017	8	1	0	1	0	1	2
M-50C-301	2017-09-05	2017	1	1	0	1	1	3	2
M-50C-301	2017-09-05	2017	1	1	0	1	1	2	2
M-50C-301	2017-09-05	2017	1	1	0	1	0	1	2
M-50C-301	2017-09-05	2017	3	0	1	1	0	0	2
M-50C-301	2017-09-05	2017	3	0	1	1	0	0	2
M-50C-301	2017-09-05	2017	3	0	1	1	0	0	2
[truncated: 1,469 more rows]

## Sheet: Grouped_per_houses
ID	Ae_aegypti_F	Ae_aegypti_M	Ae_aegypti_TOTAL	Ae_aegypti_FEED	HOUSE_AREA	N_ROOMS	N_PEOPLE
M-10-383	15	22	37	10	54.54	2	2
M-10-S/N	1	0	1	0	89.32	7	4
P-104-218	0	2	2	0	120.745	6	7
M-104-603	2	0	2	2	64.9138	6	3
M-104-615	43	7	50	41	73.9466	7	6
M-104-639	6	0	6	3	66.06	7	4
M-10B-343	26	14	40	18	78.25		7
M-10B-663	4	3	7	2	76.6818	5	3
T-11-S/N	2	0	2	1	22.2828	3	2
P-110-162	0	3	3	0	209.49	11	4
M-111-483A	19	24	43	19	116.41	6	7
M-111A-501C	4	3	7	3	65.19	6	3
M-113-387	6	2	8	6	107.877	8	5
M-113-436	4	1	5	4	78.312	6	5
M-115-573	36	16	52	35	88.79	8	9
M-118A-S/N	0	0	0	0	125.044	6	2
M-13-104F	11	13	24	7	77.6237	6	10
M-131-563	16	11	27	12	177.533	7	8
M-133-575	26	24	50	23	53.0683	3	4
M-135-408	4	2	6	0	129.45	4	4
M-139-368A	5	5	10	0	69.4	4	4
M-13A-417	2	5	7	1	126.641	6	4
M-141-225	3	3	6	0	99.81	4	4
M-149-333	6	4	10	6	101.37	4	5
T-15-221	0	0	0	0	52	3	4
M-15-486	8	1	9	8	121.156	9	9
M-15-S/N	0	6	6	0	105.086	3	6
M-155-312H	14	10	24	12	69.4848	6	5
M-15F-173	0	0	0	0	68.3	5	6
M-15F-176	1	0	1	1	58.968	6	4
M-16-95	2	0	2	1	79.799	6	6
M-165-L22	3	2	5	2	62.08	3	7
M-167-391	0	0	0	0	43.4	4	5
M-169-358	24	10	34	20	66.453	4	6
M-18-79A	12	0	12	8	126.198	5	6
T-185-193	9	12	21	6	92.27	5	3
M-187A-173	0	0	0	0	94.577	5	8
T-19-175	1	1	2	1	72.48	5	4
T-19-196	14	10	24	14	65.6098	4	11
T-19-200A	74	68	142	60	76.68	6	8
M-19-549	34	12	46	20	117.26	6	6
M-20-100G	9	6	15	7	88.984	10	8
M-20-100N	1	0	1	1	73.2867	6	6
M-20-122	20	23	43	16	97.483	6	5
M-20A-564	1	5	6	0	103.1	5	5
M-20A-567	1	0	1	0	63.4476	5	3
M-23-214B	21	6	27	17	77.96	4	4
P-23-7C	2	16	18	1	38.2536	3	4
M-23-426C	0	0	0	0	44.712	5	5
M-23-426D	1	0	1	1	44.712	5	4
M-24A-355	0	3	3	0	89.4332	3	4
M-24A-L8	0	3	3	0	66.5256	5	8
M-25-558	30	28	58	22	88	7	6
M-26-S/N	0	0	0	0	57.0094	4	6
P-27-56	3	0	3	2	95.41	6	6
T-28-243	0	1	1	0	133.407	6	14
M-29B-L5	1	6	7	1	80.81	6	6
M-29B-S/N	1	0	1	1	93.54	6	5
T-31-180	6	2	8	5	155.33	9	12
M-31-311	20	6	26	18	84.3795	10	6
P-33-283	1	0	1	1	48.95	4	5
P-33-S/N	3	8	11	3	91.206	4	3
M-34-160	18	24	42	12	61.43	6	6
T-34-179	10	1	11	5	35.4	2	5
T-35-243	19	13	32	17	95.6	5	11
P-37-168A	0	0	0	0	63.92	2	2
P-37-174	14	9	23	14	157.69	8	8
M-41A-347	26	0	26	26	64.3468	7	4
T-42-238A	12	6	18	12	144.298	7	4
M-43-334	6	2	8	4	64.1457	3	4
M-43-538D	10	6	16	10	173.48	13	5
M-49-453	8	7	15	6	70.555	8	5
M-49-822	0	0	0	0	25.8434	6	7
M-50A-840	0	0	0	0	120.66	5	5
M-50B-309	0	0	0	0	83.82	6	3
M-50B-330	0	0	0	0	86.57	5	2
M-50B-330A	0	0	0	0	87.37	5	2
M-50C-309	2	4	6	2	45.67	6	5
M-50C-322A	3	16	19	2	57.57	5	3
M-50C-S/NA	2	4	6	1	123.05	6	9
M-57-688R	0	1	1	0	84.9	6	5
M-5D-475	0	0	0	0	116.14	10	4
M-5E-388	0	0	0	0	78.06	5	3
M-62-318B	8	4	12	6	62.133	4	2
M-64-S/NA	10	7	17	10	62.576	5	2
M-66-379	1	0	1	1	67.13	2	2
M-71-143	52	6	58	46	137.15	9	6
M-71-147	60	2	62	42	46.7042	4	2
M-79A-534	6	0	6	5	78.387	8	4
M-79A-528	0	0	0	0	87.24	5	4
M-7Sur-108	0	0	0	0	107.36	6	5
M-7Sur-116	2	1	3	2	76.7635	8	4
M-8-S/N	13	6	19	11	120.42	5	5
M-81A Int.-652	12	4	16	11	69	6	6
P-84-176	4	3	7	4	27.846	4	5
M-92-640	7	0	7	7	100	6	3
M-92-641G	4	1	5	4	116.692	8	4
T-9A-S/N	8	3	11	8	22.05	1	2
T-9A-S/NB	12	0	12	8	46.44	4	3
M-122-1000	0	1	1	0	164.25	7	7
M-138-1161	29	14	43	22	173.78	8	10
M-138-188	22	9	31	17	156.65	5	2
M-138-217	12	0	12	11	96.87	9	6
M-138-S/N	23	18	41	19	45.59	3	2
M-165-304	2	0	2	2	43.68	4	4
M-167-S/NL14	11	9	20	11	58.32	4	3
M-167-S/NL5	8	0	8	7	79.12	4	3
M-169-S/N	5	0	5	5	60.96	5	4
M-169-S/NL11	14	9	23	13	85.69	5	4
M-169-S/NL4	5	1	6	4	34.65	2	4
M-171-376	10	6	16	8	40.92	4	4
M-179-532	4	1	5	2	17.43	2	5
M-17Diag-457	21	20	41	20	46.43	5	4
M-17Diag-465	5	2	7	4	74.69	6	4
M-17Diag-468	7	3	10	7	52.12	5	4
M-17Diag-472	1	1	2	1	112.99	5	5
T-27A-105	1	1	2	1	90	5	3
M-29-326	1	0	1	1	47.1	5	2
M-34-393	1	0	1	1	106.63	6	1
M-34-459A	5	3	8	4	105.04	7	3
M-34-485B	2	5	7	1	74.29	9	2
M-34-497B	11	3	14	8	36.02	5	6
M-34-497C	5	4	9	5	94.8	7	2
M-34-497D	0	0	0	0	85.75	5	2
M-34-499C	8	5	13	4	106	7	2
M-34-499E	4	1	5	4	109.44	7	6
M-36-499G	6	2	8	3	126.94	7	3
M-38-369	50	17	67	50	92.67	5	4
M-39-332	0	0	0	0	55.8	7	5
M-50-S/NL2	2	1	3	1	43.87	4	4
M-50A-398	5	1	6	5	56.68	3	4
M-50B-301	9	2	11	9	45.67	6	5
M-50B-302L1	13	5	18	10	33.39	3	3
M-50B-302L3	16	11	27	12	29.68	2	2
M-50B-313	29	4	33	27	48.66	4	3
M-50B-317	3	2	5	3	53.97	3	5
M-50B-317A	0	1	1	0	34.83	2	1
M-50B-321	0	1	1	0	98.29	5	3
M-50B-326	6	11	17	5	65.04	4	5
M-50B-326A	7	2	9	5	47.09	3	1
M-50B-330B	4	2	6	3	37.77	4	3
M-50B-337	35	15	50	28	42.78	4	4
M-50B-342	1	0	1	0	68.17	6	2
M-50B-343	20	5	25	18	94.4	6	5
M-50B-428	12	8	20	11	69.22	3	9
M-50B-S/N	1	0	1	1	21.7	1	4
M-50B-S/N L1	27	12	39	25	40.05	3	7
M-50B-SN	1	0	1	1	37.77	3	3
M-50C-301	11	14	25	5	32.23	3	2
M-50C-332	2	0	2	2	19.6	1	2
M-50C-333A	5	2	7	3	19.31	2	2
M-50C-337	6	6	12	3	47	2	4
M-50C-339A	9	5	14	9	54.16	3	5
M-50C-339B	3	0	3	3	84.36	5	5
M-50C-344	2	2	4	1	65.05	7	2
M-50C-355	9	1	10	7	54.66	6	11
M-50C-357	0	0	0	0	54.43	4	3
M-50C-444	47	42	89	41	94.17	5	7
M-50C-S/N	27	15	42	21	73.85	6	13
M-50C-S/NL1	4	0	4	2	40.5	3	3
M-50C-S/NL2	1	0	1	1	51.59	3	2
M-50C-S/NL3	3	4	7	3	29.36	2	2
M-50C-S/NL6	10	9	19	10	135.73	6	4
M-50C-S/NL9	10	3	13	10	89.61	4	6
M-50D-343	16	6	22	9	65.84	6	4
M-50D-352	31	33	64	23	46.28	2	3
M-50D-S/NL12	14	12	26	13	93.28	5	3
M-50D-S/NL18	36	52	88	23	30.89	2	5
M-50D-S/NL2	16	18	34	8	24.12	1	2
M-57-393L	30	11	41	20	44.82	5	2
M-58-369	2	0	2	2	82.15	5	4
M-59-369B	2	0	2	2	92.56	4	3
M-59-396G	17	9	26	14	100.45	6	4
M-59D-S/NL15	5	9	14	4	53.15	3	4
M-61-352	4	4	8	2	47.43	4	5
M-61-375A	2	2	4	2	59.48	5	3
M-61-377	2	5	7	2	47.8	6	2
M-61-377A	1	0	1	1	94.42	7	3
M-61A-352	44	24	68	30	54.41	4	2
M-63-1007	67	27	94	61	63.12	4	3
M-63-1011	175	69	244	138	36.94	2	3
M-63-1012	20	10	30	17	110.78	4	5
M-63-1013	12	13	25	12	83.79	5	2
M-63-1014	12	9	21	9	54.36	4	5
M-63-1014B	20	7	27	16	38.38	4	5
M-63-1014C	24	9	33	20	90.58	7	4
M-63-1015	45	22	67	39	34.49	4	3
M-65-683	2	1	3	0	60.45	6	2
M-67-675D	36	35	71	26	51.66	5	4
M-77-522	1	1	2	1	67.09	4	6
M-77-548	2	1	3	2	69.3	4	1
M-77-550	1	1	2	0	52.72	4	3
M-77-558	1	0	1	1	39.5	5	2
M-77-593	0	0	0	0	54.81	5	2
M-81Diag-1167	4	7	11	4	85.86	5	5
M-81Diag-S/NL81	7	9	16	5	62.61	5	3
M-86-666	2	0	2	2	51.18	5	2
M-88-668	1	0	1	0	52.97	5	4
T-28-214	6	8	14	3	98.36	6	4
P-106-159	1	4	5

## Sheet: Grouped_by_infected_Mosquitoes
ID	DATE	TIME	Ae_aegypti_F_POS	Ae_aegypti_M_POS	FEEDING_STATUS	SELLA_SCORE	CHIKV	DENV	ZIKV	COINFECTION_CHIKV_ZIKV	HEADS_POS
M-149-333	2016-09-11	1	0	1	0	0	1	0	0	0	0
M-149-333	2016-09-11	1	0	1	0	0	1	0	0	0	0
M-149-333	2016-09-11	1	0	1	0	0	1	0	0	0	0
M-149-333	2016-09-11	1	1	0	0	7	1	0	0	0	1
M-149-333	2016-09-11	2	1	0	1	2	1	0	0	0	0
M-149-333	2016-09-11	4	1	0	1	2	1	0	0	0	0
M-149-333	2016-09-11	1	1	0	0	7	0	0	1	0	0
M-43-538D	2016-09-14	1	0	1	0	0	1	0	0	0	0
M-43-538D	2016-09-14	7	1	0	0	0	1	0	0	0	1
M-43-538D	2016-09-14	10	1	0	0	7	0	0	1	0	1
M-155-312H	2016-09-21	4	1	0	1	2	1	0	0	0	0
M-8-S/N	2016-09-30	1	0	1	0	0	1	0	0	0	0
M-8-S/N	2016-09-30	4	0	1	0	0	1	0	0	0	0
M-8-S/N	2016-09-30	5	0	1	0	0	1	0	0	0	0
M-8-S/N	2016-09-30	1	1	0	0	1	1	0	0	0	1
M-8-S/N	2016-09-30	1	1	0	0	1	1	0	0	0	0
M-8-S/N	2016-09-30	1	1	0	1	3	1	0	0	0	0
M-8-S/N	2016-09-30	1	1	0	1	6	1	0	0	0	1
M-8-S/N	2016-09-30	1	1	0	1	2	1	0	0	0	0
M-8-S/N	2016-09-30	1	1	0	1	2	1	0	0	0	0
M-8-S/N	2016-09-30	2	1	0	1	2	1	0	0	0	0
M-8-S/N	2016-09-30	2	1	0	1	3	0	1	0	0	0
M-8-S/N	2016-09-30	3	1	0	1	6	1	0	0	0	0
M-8-S/N	2016-09-30	4	1	0	0	7	1	0	0	0	0
M-8-S/N	2016-09-30	1	1	0	1	6	1	0	0	0	0
M-115-573	2016-10-03	1	0	1	0	0	1	0	0	0	0
M-115-573	2016-10-03	1	0	1	0	0	1	0	0	0	0
M-115-573	2016-10-03	2	0	1	0	0	1	0	0	0	0
M-115-573	2016-10-03	2	0	1	0	0	1	0	0	0	0
M-115-573	2016-10-03	1	1	0	1	2	1	0	0	0	1
M-115-573	2016-10-03	1	1	0	1	2	1	0	0	0	0
M-115-573	2016-10-03	1	1	0	1	2	1	0	0	0	0
M-115-573	2016-10-03	1	1	0	1	2	1	0	0	0	0
M-115-573	2016-10-03	1	1	0	1	2	1	0	0	0	0
M-115-573	2016-10-03	1	1	0	1	2	1	0	0	0	0
M-115-573	2016-10-03	1	1	0	1	5	1	0	0	0	0
M-115-573	2016-10-03	2	1	0	1	2	1	0	0	0	0
M-115-573	2016-10-03	2	1	0	1	2	1	0	0	0	0
M-115-573	2016-10-03	2	1	0	1	2	1	0	0	0	0
M-115-573	2016-10-03	3	1	0	1	4	1	0	0	0	0
M-34-160	2016-10-03	3	1	0	1	2	0	0	1	0	0
M-34-160	2016-10-03	3	0	1	0	0	1	0	0	0	0
P-23-7C	2016-10-06	2	0	1	0	0	1	0	0	0	0
P-23-7C	2016-10-06	2	0	1	0	0	1	0	0	0	0
P-23-7C	2016-10-06	8	0	1	0	0	1	0	0	0	0
T-185-193	2016-10-07	1	0	1	0	0	1	0	0	0	0
T-185-193	2016-10-07	1	0	1	0	0	1	0	0	0	0
T-185-193	2016-10-07	1	1	0	0	1	1	0	0	0	0
T-185-193	2016-10-07	1	1	0	0	1	1	0	0	0	0
T-185-193	2016-10-07	1	1	0	1	2	1	0	0	0	1
T-185-193	2016-10-07	2	1	0	1	6	1	0	0	0	0
T-185-193	2016-10-07	2	0	1	0	0	0	1	0	0	0
M-15-486	2016-10-11	1	0	1	0	0	1	0	0	0	0
M-15-486	2016-10-11	3	1	0	1	3	0	0	1	0	0
M-64-S/NA	2016-10-11	1	0	1	0	0	1	0	0	0	0
M-64-S/NA	2016-10-11	5	0	1	0	0	1	0	0	0	0
M-64-S/NA	2016-10-11	3	1	0	1	3	1	0	0	0	0
M-133-575	2016-10-12	3	0	1	0	0	1	0	0	0	0
M-133-575	2016-10-12	4	0	1	0	0	1	0	0	0	0
M-133-575	2016-10-12	4	0	1	0	0	1	0	0	0	0
M-133-575	2016-10-12	2	1	0	1	2	1	0	0	0	0
M-133-575	2016-10-12	2	1	0	1	4	1	0	0	0	0
M-133-575	2016-10-12	3	1	0	1	3	1	0	0	0	0
M-133-575	2016-10-12	3	1	0	1	4	1	0	0	0	1
M-133-575	2016-10-12	3	1	0	1	2	1	0	0	0	0
M-133-575	2016-10-12	3	1	0	1	2	1	0	0	0	0
M-133-575	2016-10-12	4	1	0	1	2	1	0	0	0	1
M-133-575	2016-10-12	4	1	0	1	5	1	0	0	0	0
M-133-575	2016-10-12	4	1	0	0	7	1	0	0	0	0
M-133-575	2016-10-12	6	0	1	0	0	1	0	0	0	0
M-133-575	2016-10-12	7	0	1	0	0	1	0	0	0	0
M-133-575	2016-10-12	8	0	1	0	0	1	0	0	0	0
M-133-575	2016-10-12	9	1	0	1	6	1	0	0	0	0
M-133-575	2016-10-12	9	1	0	1	2	1	0	0	0	0
M-23-214B	2016-10-12	3	1	0	1	6	1	0	0	0	1
M-23-214B	2016-10-12	3	1	0	1	6	1	0	0	0	0
M-23-214B	2016-10-12	3	0	1	0	0	1	0	0	0	0
M-23-214B	2016-10-12	4	1	0	1	6	1	0	0	0	1
M-23-214B	2016-10-12	4	1	0	1	2	1	0	0	0	0
M-23-214B	2016-10-12	4	1	0	1	5	1	0	0	0	0
M-23-214B	2016-10-12	4	1	0	1	3	0	1	0	0	1
M-23-214B	2016-10-12	3	0	1	0	0	1	0	0	0	0
M-23-214B	2016-10-12	2	1	0	1	2	1	0	0	0	0
M-23-214B	2016-10-12	4	1	0	1	4	1	0	0	0	0
M-23-214B	2016-10-12	4	1	0	0	1	1	0	0	0	0
M-23-214B	2016-10-12	5	1	0	1	2	1	0	0	0	0
M-23-214B	2016-10-12	5	1	0	0	1	1	0	0	0	1
M-23-214B	2016-10-12	6	1	0	1	3	1	0	0	0	1
M-23-214B	2016-10-12	7	1	0	1	6	1	0	0	0	1
M-23-214B	2016-10-12	8	0	1	0	0	1	0	0	0	0
M-20-122	2016-10-17	1	0	1	0	0	1	0	0	0	0
M-20-122	2016-10-17	1	0	1	0	0	1	0	0	0	0
M-20-122	2016-10-17	1	0	1	0	0	1	0	0	0	0
M-20-122	2016-10-17	2	0	1	0	0	1	0	0	0	0
M-20-122	2016-10-17	2	0	1	0	0	1	0	0	0	0
M-20-122	2016-10-17	3	0	1	0	0	1	0	0	0	0
M-20-122	2016-10-17	3	0	1	0	0	1	0	0	0	0
M-20-122	2016-10-17	3	0	1	0	0	1	0	0	0	0
M-20-122	2016-10-17	3	0	1	0	0	1	0	0	0	0
M-20-122	2016-10-17	5	0	1	0	0	1	0	0	0	0
M-20-122	2016-10-17	6	0	1	0	0	1	0	0	0	0
M-20-122	2016-10-17	1	1	0	1	2	1	0	0	0	1
M-20-122	2016-10-17	1	1	0	0	7	1	0	0	0	0
M-20-122	2016-10-17	1	1	0	0	7	1	0	0	0	0
M-20-122	2016-10-17	1	1	0	0	1	1	0	0	0	1
M-20-122	2016-10-17	1	1	0	1	4	1	0	0	0	0
M-20-122	2016-10-17	1	1	0	1	3	1	0	0	0	0
M-20-122	2016-10-17	2	1	0	1	2	1	0	0	0	0
M-20-122	2016-10-17	2	1	0	0	1	1	0	0	0	0
M-20-122	2016-10-17	3	1	0	1	6	1	0	0	0	0
M-20-122	2016-10-17	3	1	0	1	2	1	0	0	0	1
M-20-122	2016-10-17	4	1	0	1	2	1	0	0	0	0
M-20-122	2016-10-17	5	1	0	0	7	1	0	0	0	0
M-20-122	2016-10-17	6	1	0	0	1	1	0	0	0	0
M-25-558	2016-10-13	1	0	1	0	0	1	0	0	0	0
M-25-558	2016-10-13	1	0	1	0	0	1	0	0	0	0
M-25-558	2016-10-13	1	0	1	0	0	1	0	0	0	0
M-25-558	2016-10-13	2	0	1	0	0	1	0	0	0	0
M-25-558	2016-10-13	3	0	1	0	0	1	0	0	0	0
M-25-558	2016-10-13	5	0	1	0	0	1	0	0	0	0
M-25-558	2016-10-13	1	1	0	1	4	1	0	0	0	0
M-25-558	2016-10-13	1	1	0	1	2	1	0	0	0	0
M-25-558	2016-10-13	2	1	0	1	2	1	0	0	0	0
M-25-558	2016-10-13	3	1	0	1	2	1	0	0	0	0
M-25-558	2016-10-13	3	1	0	1	2	1	0	0	0	0
M-25-558	2016-10-13	4	1	0	1	5	1	0	0	0	1
M-25-558	2016-10-13	4	1	0	1	5	1	0	0	0	0
M-25-558	2016-10-13	4	1	0	1	5	1	0	0	0	0
M-25-558	2016-10-13	4	1	0	1	5	1	0	0	0	0
M-25-558	2016-10-13	5	1	0	1	4	1	0	0	0	0
M-25-558	2016-10-13	5	1	0	0	7	1	0	0	0	0
M-25-558	2016-10-13	6	1	0	0	7	1	0	0	0	1
M-25-558	2016-10-13	6	1	0	1	2	1	0	0	0	0
M-25-558	2016-10-13	7	1	0	1	2	1	0	0	0	0
M-25-558	2016-10-13	7	1	0	0	1	1	0	0	0	0
M-25-558	2016-10-13	7	1	0	0	1	1	0	0	0	0
M-25-558	2016-10-13	7	1	0	0	1	1	0	0	0	0
M-25-558	2016-10-13	9	1	0	0	1	1	0	0	0	0
M-25-558	2016-10-13	10	1	0	0	1	1	0	0	0	0
M-25-558	2016-10-13	6	0	1	0	0	1	0	0	0	0
M-25-558	2016-10-13	6	0	1	0	0	1	0	0	0	0
M-25-558	2016-10-13	7	0	1	0	0	1	0	0	0	0
M-25-558	2016-10-13	9	0	1	0	0	1	0	0	0	0
M-25-558	2016-10-13	9	0	1	0	0	1	0	0	0	0
M-19-549	2016-10-13	2	0	1	0	0	1	0	0	0	0
M-19-549	2016-10-13	3	0	1	0	0	1	0	0	0	0
M-19-549	2016-10-13	3	0	1	0	0	1	0	0	0	0
M-19-549	2016-10-13	4	0	1	0	0	1	0	0	0	0
M-19-549	2016-10-13	2	1	0	1	5	1	0	0	0	0
M-19-549	2016-10-13	2	1	0	0	7	1	0	0	0	1
M-19-549	2016-10-13	2	1	0	0	7	1	0	0	0	0
M-19-549	2016-10-13	2	1	0	1	2	1	0	0	0	1
M-19-549	2016-10-13	2	1	0	1	2	1	0	0	0	0
M-19-549	2016-10-13	2	1	0	0	1	1	0	0	0	1
M-19-549	2016-10-13	2	1	0	0	1	1	0	0	0	0
M-19-549	2016-10-13	2	1	0	0	1	1	0	0	0	0
M-19-549	2016-10-13	2	1	0	1	3	1	0	0	0	0
M-19-549	2016-10-13	3	1	0	0	7	1	0	0	0	1
M-19-549	2016-10-13	3	1	0	1	6	1	0	0	0	0
M-19-549	2016-10-13	4	1	0	0	1	1	0	0	0	0
M-19-549	2016-10-13	4	1	0	0	1	1	0	0	0	0
M-19-549	2016-10-13	4	1	0	1	2	1	0	0	0	0
M-19-549	2016-10-13	4	1	0	1	4	1	0	0	0	0
M-19-549	2016-10-13	4	1	0	1	6	1	0	0	0	0
M-19-549	2016-10-13	6	1	0	1	2	1	0	0	0	1
M-19-549	2016-10-13	7	1	0	0	1	1	0	0	0	0
M-19-549	2016-10-13	9	1	0	0	7	1	0	0	0	1
M-19-549	2016-10-13	6	1	0	1	2	1	0	0	0	1
M-19-549	2016-10-13	6	1	0	1	2	1	0	0	0	1
M-19-549	2016-10-13	6	1	0	1	2	1	0	0	0	0
M-19-549	2016-10-13	9	1	0	1	4	1	0	0	0	0
M-19-549	2016-10-13	7	1	0	0	1	1	0	0	0	0
M-19-549	2016-10-13	4	1	0	0	1	1	0	0	0	0
M-19-549	2016-10-13	2	0	1	0	0	1	0	0	0	0
M-19-549	2016-10-13	1	0	1	0	0	1	0	0	0	0
M-19-549	2016-10-13	1	0	1	0	0	1	0	0	0	0
M-111-483A	2016-10-14	1	0	1	0	0	1	0	0	0	0
M-111-483A	2016-10-14	1	0	1	0	0	1	0	0	0	0
M-111-483A	2016-10-14	1	0	1	0	0	1	0	0	0	0
M-111-483A	2016-10-14	3	0	1	0	0	1	0	0	0	0
M-111-483A	2016-10-14	1	1	0	0	7	1	0	0	0	0
M-111-483A	2016-10-14	2	1	0	1	2	1	0	0	0	1
M-111-483A	2016-10-14	3	1	0	1	3	1	0	0	0	0
M-111-483A	2016-10-14	5	1	0	1	2	1	0	0	0	0
M-41A-347	2016-08-24	8	1	0	1	4	0	0	0	1	1
M-41A-347	2016-08-24	9	1	0	0	7	1	0	0	0	0
M-41A-347	2016-08-24	12	1	0	0	7	0	0	0	1	1
M-41A-347	2016-08-24	7	1	0	1	4	0	0	0	1	1
T-9A-S/NB	2016-08-27	1	1	0	0	1	1	0	0	0	1
T-9A-S/NB	2016-08-27	1	1	0	0	1	1	0	0	0	0
P-106-159	2016-12-10	10	0	1	0	0	1	0	0	0	0
P-106-159	2016-12-10	10	0	1	0	0	1	0	0	0	0
P-106-159	2016-12-10	11	0	1	0	0	1	0	0	0	0
P-106-159	2016-12-10	12	0	1	0	0	1	0	0	0	0
P-106-159	2016-12-10	14	1	0	1	6	1	0	0	0	1
M-20-100G	2016-12-02	7	0	1	0	0	1	0	0	0	0
M-20A-567	2016-12-06	4	1	0	0	1	1	0	0	0	0
M-20A-564	2016-12-06	3	0	1	0	0	0	1	0	0	0
T-35-243	2016-10-27	1	1	0	0	7	0	0	1	0	0
M-50B-S/NL1	2017-11-29	9	0	1	0	0	0	1	0	0	0
M-50B-S/NL1	2017-11-29	2	1	0	1	2	0	1	0	0	0
M-50B-S/NL1	2017-11-29	4	1	0	1	2	0	1	0	0	0
M-50B-S/NL1	2017-11-29	8	1	0	1	5	0	1	0	0	0
M-50B-S/NL1	2017-11-29	11	1	0	1	3	0	1	0	0	0
M-63-1007	2017-11-01	2	0	1	0	0	0	1	0	0	0
M-63-1007	2017-11-01	2	0	1	0	0	0	1	0	0	0
M-63-1007	2017-11-01	2	0	1	0	0	0	1	0	0	0
M-63-1007	2017-11-01	2	0	1	0	0	0	1	0	0	0
M-63-1007	2017-11-01	2	1	0	1	2	0	1	0	0	0
M-63-1007	2017-11-01	2	1	0	1	3	0	1	0	0	0
M-63-1007	2017-11-01	5	0	1	0	0	0	0	1	0	0
M-50C-301	2017-09-05	7	1	0	1	2	0	1	0	0	0
M-50B-301	2017-09-05	7	1	0	0	7	0	1	0	0	0
M-50B-302L1	2017-12-05	4	1	0	0	1	0	1	0	0	0
M-61A-352	2017-11-21	3	0	1	0	0	0	1	0	0	0
M-138-1161	2017-09-13	6	1	0	1	6	0	1	0	0	0
M-67-675D	2017-10-25	4	0	1	0	0	0	1	0	0	0
M-67-675D	2017-10-25	8	1	0	0	1	0	1	0	0	0
M-67-675D	2017-10-25	13	1	0	1	6	0	1	0	0	0
M-57-393L	2017-10-25	2	1	0	1	2	0	1	0	0	0
M-50B-313	2017-09-05	9	1	0	1	3	0	1	0	0	0
M-17Diag-457	2017-09-04	4	0	1	0	0	0	1	0	0	0
M-171-376	2017-10-31	3	0	1	0	0	0	1	0	0	0
M-50C-S/N	2017-10-30	4	1	0	1	2	0	1	0	0	0
M-50C-337	2017-11-12	1	0	1	0	0	0	1	0	0	0
M-50C-S/NL2	2017-11-22	12	1	0	1	5	0	1	0	0	0
M-77-558	2017-09-11	1	1	0	0	7	0	1	0	0	0
M-63-1015	2017-09-06	1	1	0	1	2	0	0	1	0	0
M-63-1015	2017-09-06	4	1	0	0	7	0	0	1	0	0
M-63-1015	2017-09-06	4	1	0	1	2	0	0	1	0	0
M-63-1015	2017-09-06	6	1	0	1	4	0	0	1	0	0
M-50D-352	2017-10-31	4	1	0	0	1	0	0	1	0	0
M-50B-342	2017-11-29	1	1	0	0	1	0	0	1	0	0
M-50C-339B	2017-11-27	2	1	0	0	7	0	0	1	0	0
M-50C-332	2017-10-31	2	1	0	1	4	0	0	1	0	0
M-88-668	2017-10-25	3	1	0	0	1	0	0	1	0	0
M-131-563	2016-10-18	9	1	0	1	2	0	0	1	0	0
M-71-143	2016-07-17	1	1	0	1	2	1	0	0	0	1
M-71-143	2016-07-17	1	1	0	1	2	1	0	0	0	1
M-71-143	2016-07-17	1	1	0	1	2	1	0	0	0	0
M-71-143	2016-07-17	1	1	0	1	3	1	0	0	0	1
T-42-238A	2016-08-27	1	0	1	0	0	1	0	0	0	0
M-71-147	2016-08-08	1	1	0	1	4	1	0	0	0	1
M-71-147	2016-08-08	5	1	0	0	1	1	0	0	0	0
M-71-147	2016-08-08	5	0	1	0	0	1	0	0	0	0
M-71-147	2016-08-08	5	0	1	0	0	1	0	0	0	0
M-71-147	2016-08-08	7	1	0	0	1	1	0	0	0	0
M-31-311	2016-09-07	3	0	1	0	0	1	0	0	0	0
M-31-311	2016-09-07	3	1	0	1	2	1	0	0	0	0
M-62-318B	2016-09-11	2	0	1	0	0	1	0	0	0	0
M-62-318B	2016-09-11	5	1	0	1	6	1	0	0	0	0
M-13A-417	2016-09-28	2	0	1	0	0	1	0	0	0	0

## Sheet: Grouped_by_positive_houses
ID	DATE	Ae_aegypti_F_POS	CHIKV_F	DENV_F	ZIKV_F	COINFECTION_CHIKV_ZIKV	HEADS_POS	TOTAL_F_POS
M-149-333	2016-09-11	1	3	0	1	0	1	4
M-155-312H	2016-09-21	1	1	0	0	0	0	1
M-8-S/N	2016-09-30	1	10	1	0	0	2	11
M-115-573	2016-10-03	1	11	0	0	0	1	11
T-185-193	2016-10-07	1	4	0	0	0	1	4
M-64-S/NA	2016-10-11	1	1	0	0	0	0	1
M-133-575	2016-10-12	1	12	0	0	0	2	12
M-43-538D	2016-09-14	1	0	0	1	0	2	1
M-34-160	2016-10-03	1	0	0	1	0	0	1
P-23-7C	2016-10-06	0	0	0	0		0	0
M-23-214B	2016-10-12	1	12	1	0	0	6	13
M-15-486	2016-10-11	1	0	0	1	0	0	1
M-20-122	2016-10-17	1	13	0	0	0	3	13
M-25-558	2016-10-13	1	19	0	0	0	2	19
M-19-549	2016-10-13	1	25	0	0	0	8	25
M-111-483A	2016-10-14	1	4	0	0	0	1	4
M-41A-347	2016-08-24	1	1	0	0	3	6	4
P-106-159	2016-12-10	1	1	0	0	0	1	1
M-20-100G	2016-12-02	0	0	0	0		0	0
M-20A-567	2016-12-06	1	1	0	0	0	0	1
M-20A-564	2016-12-06	0	0	0	0		0	0
T-35-243	2016-10-27	1	0	0	1	0	0	1
M-138-1161	2017-09-13	1	0	1	0	0	0	1
M-171-376	2017-10-31	0	0	0	0		0	0
M-17Diag-457	2017-09-04	0	0	0	0		0	0
M-50B-301	2017-09-05	1	0	1	0	0	0	1
M-50B-S/NL1	2017-11-29	1	0	4	0	0	0	4
M-50C-301	2017-09-05	1	0	1	0	0	0	1
M-50B-302L1	2017-12-05	1	0	1	0	0	0	1
M-50B-313	2017-09-05	1	0	1	0	0	0	1
M-50C-337	2017-11-12	0	0	0	0		0	0
M-50C-S/NL2	2017-11-22	1	0	1	0	0	0	1
M-50D-352	2017-10-31	1	0	0	1	0	0	1
M-50B-342	2017-11-29	1	0	0	1	0	0	1
M-50C-339B	2017-11-27	1	0	0	1	0	0	1
M-50C-332	2017-10-31	1	0	0	1	0	0	1
M-50C-S/N	2017-10-30	1	0	1	0	0	0	1
M-57-393L	2017-10-25	1	0	1	0	0	0	1
M-63-1007	2017-11-01	1	0	2	0	0	0	2
M-61A-352	2017-11-21	0	0	0	0		0	0
M-63-1015	2017-09-06	1	0	0	4	0	0	4
M-67-675D	2017-10-25	1	0	2	0	0	0	2
M-77-558	2017-09-11	1	0	1	0	0	0	1
M-88-668	2017-10-25	1	0	0	1	0	0	1
M-131-563	2016-10-18	1	0	0	1	0	0	1
M-71-143	2016-07-17	1	4	0	0	0	4	4
T-42-238A	2016-08-27	0	0	0	0		0	0
T-9A-S/NB	2016-08-27	1	2	0	0	0	1	2
M-71-147	2016-08-08	1	3	0	0	0	0	3
M-31-311	2016-09-07	1	1	0	0	0	0	1
M-62-318B	2016-09-11	1	1	0	0	0	0	1
M-13A-417	2016-09-28	0	0	0	0		1	0
